# Supplementary material for: Analysis of Family Structure and Paternity Test of Tan Sheep in Yanchi Area, China
Source: Animals (Basel). 2022 Nov 10;12(22):3099. doi: 10.3390/ani12223099 (PMC9686711; doi:10.3390/ani12223099)
Supplement: Supplementary file 1 [file animals-12-03099-s001.zip]

Archive with 1 entries (1 files):
- animals-1989093-supplementary.xlsx
