# Supplementary material for: Analysis of Family Structure and Paternity Test of Tan Sheep in Yanchi Area, China
Source: Animals (Basel). 2022 Nov 10;12(22):3099. doi: 10.3390/ani12223099 (PMC9686711; doi:10.3390/ani12223099)
Supplement: Supplementary file 1 [file animals-12-03099-s001.zip › animals-1989093-supplementary.xlsx]

## Sheet: Table S1
Table S1. Identical By State(IBS) distance matrix
Individual_ID	200065	180203	190383	180407	170447	200163	190079	190363	170291	180149	190357	190207	160017	190111	180229	170461	160013	170047	190263	180101	160079	190095	190029	190351	160005	190289	170071	190381	180205	180097	170015	170449	190283	180185	190083	180011	180017	200005	160069	190345	190031	190355	180065	180393	200349	200141	200225	200407	200259
200065	0	0.304015	0.303342	0.29917	0.312595	0.298327	0.307411	0.298281	0.294743	0.307586	0.294979	0.306955	0.299687	0.307781	0.313768	0.304458	0.304634	0.300946	0.309979	0.316534	0.297925	0.306555	0.255367	0.250952	0.30224	0.308195	0.300007	0.302146	0.310273	0.256448	0.30948	0.306219	0.309646	0.306514	0.307313	0.294455	0.243913	0.307347	0.302313	0.296422	0.306094	0.299089	0.307066	0.294053	0.293565	0.313311	0.302835	0.299038	0.306929
180203	0.304015	0	0.307111	0.304097	0.308395	0.30115	0.304293	0.302645	0.300115	0.310217	0.294546	0.300679	0.292506	0.305094	0.307889	0.304872	0.308858	0.258239	0.308015	0.315551	0.310521	0.307333	0.303619	0.307052	0.301991	0.312657	0.305485	0.308403	0.305199	0.308424	0.3038	0.302184	0.298931	0.304343	0.298687	0.300955	0.312689	0.298846	0.297328	0.307838	0.307753	0.28958	0.306318	0.293385	0.295228	0.304069	0.31229	0.292577	0.310573
190383	0.303342	0.307111	0	0.306118	0.313055	0.307971	0.289172	0.305754	0.309646	0.3041	0.307111	0.304552	0.292989	0.300981	0.304555	0.306056	0.290751	0.308154	0.295565	0.309749	0.303167	0.28216	0.305914	0.303678	0.303981	0.301674	0.303062	0.297428	0.305607	0.303903	0.311633	0.304813	0.30265	0.310027	0.305117	0.31072	0.300937	0.297118	0.306909	0.295166	0.30085	0.310437	0.30789	0.250689	0.305688	0.311545	0.311219	0.30766	0.299392
180407	0.29917	0.304097	0.306118	0	0.303248	0.301769	0.309463	0.287502	0.312447	0.310241	0.291464	0.307813	0.30613	0.306793	0.308597	0.309128	0.310475	0.299783	0.309399	0.316471	0.307354	0.301941	0.31293	0.304507	0.31257	0.308072	0.305722	0.305509	0.307619	0.311922	0.263033	0.309709	0.299644	0.312178	0.305644	0.311569	0.313011	0.310403	0.308436	0.307235	0.311134	0.296258	0.310025	0.308555	0.301893	0.289887	0.314775	0.303575	0.292286
170447	0.312595	0.308395	0.313055	0.303248	0	0.313494	0.310941	0.311919	0.318961	0.3178	0.303529	0.305783	0.313354	0.315468	0.296536	0.315791	0.316919	0.291872	0.313557	0.317544	0.294437	0.300549	0.30877	0.281334	0.317058	0.310142	0.29858	0.313109	0.318347	0.309658	0.292279	0.305987	0.285381	0.316174	0.315036	0.309472	0.31549	0.308354	0.295105	0.314346	0.320442	0.316587	0.315357	0.308316	0.307606	0.300937	0.304411	0.305257	0.304121
200163	0.298327	0.30115	0.307971	0.301769	0.313494	0	0.31213	0.296836	0.309777	0.306279	0.296092	0.302931	0.298686	0.308792	0.306615	0.312394	0.306764	0.30259	0.305201	0.319013	0.308905	0.302267	0.307083	0.310633	0.30849	0.307068	0.29977	0.30756	0.305857	0.316368	0.308718	0.31149	0.298835	0.309167	0.300605	0.307823	0.300661	0.252312	0.303996	0.304745	0.302485	0.307441	0.313193	0.306433	0.293925	0.310832	0.310754	0.301571	0.303378
190079	0.307411	0.304293	0.289172	0.309463	0.310941	0.31213	0	0.293533	0.306442	0.301867	0.304486	0.30252	0.292632	0.294434	0.311413	0.304877	0.19736	0.300039	0.297757	0.309751	0.299226	0.24412	0.303662	0.301686	0.307813	0.304975	0.302628	0.247212	0.300227	0.302385	0.31236	0.304216	0.293018	0.305747	0.306624	0.304824	0.297308	0.310619	0.302907	0.298367	0.295807	0.312929	0.304625	0.291338	0.30592	0.308165	0.314449	0.293117	0.309474
190363	0.298281	0.302645	0.305754	0.287502	0.311919	0.296836	0.293533	0	0.306896	0.264409	0.298563	0.25401	0.287961	0.261092	0.311288	0.30737	0.285496	0.310651	0.259616	0.319364	0.304361	0.295226	0.304744	0.302081	0.301996	0.257983	0.301417	0.292303	0.308982	0.302801	0.310551	0.309283	0.245956	0.30735	0.302477	0.305564	0.301352	0.305095	0.300215	0.254209	0.26796	0.288826	0.30645	0.294303	0.286643	0.308265	0.313974	0.301806	0.307889
170291	0.294743	0.300115	0.309646	0.312447	0.318961	0.309777	0.306442	0.306896	0	0.30255	0.247279	0.311482	0.294199	0.315248	0.311146	0.295013	0.309123	0.311925	0.30953	0.321664	0.292456	0.309175	0.300332	0.295619	0.296232	0.312524	0.3054	0.314094	0.30438	0.305189	0.314602	0.318285	0.306886	0.298596	0.306438	0.239011	0.30114	0.30368	0.295253	0.290318	0.312994	0.258373	0.307425	0.241684	0.286828	0.319348	0.317855	0.288043	0.306656
180149	0.307586	0.310217	0.3041	0.310241	0.3178	0.306279	0.301867	0.264409	0.30255	0	0.309029	0.249493	0.284498	0.251843	0.309439	0.305438	0.283551	0.317506	0.252416	0.320233	0.311655	0.298667	0.301113	0.308483	0.311545	0.245292	0.304302	0.296711	0.301998	0.305503	0.312436	0.309631	0.253428	0.308881	0.306335	0.307462	0.304649	0.310008	0.308416	0.233426	0.248419	0.313188	0.294263	0.299048	0.301459	0.316177	0.311936	0.304195	0.305114
190357	0.294979	0.294546	0.307111	0.291464	0.303529	0.296092	0.304486	0.298563	0.247279	0.309029	0	0.305315	0.298834	0.310358	0.303172	0.303461	0.308655	0.296353	0.308699	0.313612	0.295774	0.303768	0.299456	0.298621	0.29795	0.311065	0.30232	0.30442	0.31092	0.307058	0.304359	0.307956	0.30446	0.306454	0.29905	0.244195	0.304092	0.307106	0.292707	0.296515	0.310382	0.232794	0.301162	0.242894	0.279381	0.310857	0.316605	0.295383	0.301567
190207	0.306955	0.300679	0.304552	0.307813	0.305783	0.302931	0.30252	0.25401	0.311482	0.249493	0.305315	0	0.297956	0.222016	0.313769	0.302974	0.30021	0.310853	0.252558	0.290096	0.304156	0.302805	0.304806	0.305929	0.310148	0.247528	0.306128	0.288646	0.28203	0.3123	0.310337	0.304051	0.248285	0.280165	0.282019	0.310742	0.311993	0.307887	0.300742	0.247754	0.247118	0.307463	0.273904	0.294521	0.30137	0.311749	0.311325	0.30501	0.306822
160017	0.299687	0.292506	0.292989	0.30613	0.313354	0.298686	0.292632	0.287961	0.294199	0.284498	0.298834	0.297956	0	0.277683	0.310821	0.295151	0.268303	0.30602	0.281769	0.317508	0.303572	0.282793	0.296554	0.301184	0.29807	0.28446	0.302611	0.28734	0.304353	0.305508	0.309908	0.309115	0.287779	0.309391	0.302866	0.295075	0.292643	0.29828	0.305859	0.268488	0.289894	0.297618	0.303622	0.280911	0.292934	0.29751	0.311701	0.296183	0.304528
190111	0.307781	0.305094	0.300981	0.306793	0.315468	0.308792	0.294434	0.261092	0.315248	0.251843	0.310358	0.222016	0.277683	0	0.31055	0.305722	0.282724	0.31677	0.255267	0.287551	0.310554	0.296085	0.303855	0.306634	0.312251	0.2625	0.308476	0.273965	0.28209	0.307015	0.312802	0.307197	0.254704	0.28121	0.26772	0.307151	0.300898	0.311389	0.307251	0.252374	0.233081	0.314807	0.271712	0.303398	0.301696	0.308726	0.31189	0.300149	0.30901
180229	0.313768	0.307889	0.304555	0.308597	0.296536	0.306615	0.311413	0.311288	0.311146	0.309439	0.303172	0.313769	0.310821	0.31055	0	0.309842	0.312187	0.314606	0.313599	0.314941	0.30457	0.312728	0.308218	0.313697	0.31166	0.318626	0.287321	0.310856	0.300125	0.311659	0.303796	0.312909	0.314815	0.310877	0.310518	0.309739	0.313816	0.307884	0.308455	0.310668	0.31414	0.308228	0.306206	0.300747	0.310847	0.323019	0.300112	0.307261	0.285194
170461	0.304458	0.304872	0.306056	0.309128	0.315791	0.312394	0.304877	0.30737	0.295013	0.305438	0.303461	0.302974	0.295151	0.305722	0.309842	0	0.304531	0.307142	0.306276	0.298643	0.299172	0.311854	0.289323	0.298924	0.279911	0.30938	0.309105	0.308199	0.297309	0.307125	0.310633	0.306776	0.310574	0.287066	0.299182	0.308011	0.304635	0.303683	0.296591	0.294748	0.311459	0.307409	0.297657	0.292793	0.302757	0.322997	0.317187	0.297061	0.305337
160013	0.304634	0.308858	0.290751	0.310475	0.316919	0.306764	0.19736	0.285496	0.309123	0.283551	0.308655	0.30021	0.268303	0.282724	0.312187	0.304531	0	0.306469	0.280894	0.321974	0.304917	0.190953	0.302291	0.301499	0.30488	0.290348	0.302503	0.200044	0.30546	0.304765	0.312454	0.307426	0.281359	0.311656	0.301713	0.313707	0.30136	0.310975	0.306401	0.279319	0.278515	0.313825	0.30744	0.290742	0.298447	0.309807	0.313893	0.292224	0.307307
170047	0.300946	0.258239	0.308154	0.299783	0.291872	0.30259	0.300039	0.310651	0.311925	0.317506	0.296353	0.310853	0.30602	0.31677	0.314606	0.307142	0.306469	0	0.313915	0.306395	0.30257	0.296079	0.30541	0.302275	0.299189	0.31304	0.304047	0.308701	0.316524	0.30897	0.303636	0.308954	0.304003	0.31457	0.310565	0.305479	0.314284	0.305918	0.303217	0.311884	0.318453	0.298415	0.316931	0.302595	0.305353	0.299853	0.311	0.30573	0.303121
190263	0.309979	0.308015	0.295565	0.309399	0.313557	0.305201	0.297757	0.259616	0.30953	0.252416	0.308699	0.252558	0.281769	0.255267	0.313599	0.306276	0.280894	0.313915	0	0.315271	0.308089	0.295631	0.30996	0.312704	0.308538	0.262035	0.30698	0.293223	0.307616	0.307955	0.312233	0.307098	0.250994	0.311262	0.302686	0.307971	0.306905	0.309397	0.306399	0.243728	0.256305	0.311069	0.30268	0.302585	0.301357	0.31171	0.31473	0.310447	0.310155
180101	0.316534	0.315551	0.309749	0.316471	0.317544	0.319013	0.309751	0.319364	0.321664	0.320233	0.313612	0.290096	0.317508	0.287551	0.314941	0.298643	0.321974	0.306395	0.315271	0	0.311781	0.317429	0.306137	0.316492	0.299155	0.318797	0.310506	0.288308	0.258901	0.31389	0.315051	0.308783	0.314944	0.254786	0.257148	0.313851	0.307984	0.315229	0.312485	0.320067	0.291542	0.31396	0.264578	0.309075	0.31361	0.320323	0.31957	0.314102	0.315679
160079	0.297925	0.310521	0.303167	0.307354	0.294437	0.308905	0.299226	0.304361	0.292456	0.311655	0.295774	0.304156	0.303572	0.310554	0.30457	0.299172	0.304917	0.30257	0.308089	0.311781	0	0.29539	0.301785	0.292628	0.303458	0.303918	0.295471	0.300256	0.29063	0.30527	0.305727	0.306723	0.295774	0.30108	0.309059	0.300745	0.30314	0.312395	0.230468	0.300886	0.31204	0.306748	0.30663	0.295214	0.251996	0.314908	0.307163	0.267867	0.299416
190095	0.306555	0.307333	0.28216	0.301941	0.300549	0.302267	0.24412	0.295226	0.309175	0.298667	0.303768	0.302805	0.282793	0.296085	0.312728	0.311854	0.190953	0.296079	0.295631	0.317429	0.29539	0	0.305927	0.30231	0.305912	0.293011	0.304988	0.2583	0.311169	0.311053	0.303585	0.309608	0.285981	0.313156	0.299465	0.312947	0.308671	0.293144	0.296962	0.297431	0.296969	0.310578	0.30852	0.295451	0.292409	0.308935	0.311861	0.291969	0.2935
190029	0.255367	0.303619	0.305914	0.31293	0.30877	0.307083	0.303662	0.304744	0.300332	0.301113	0.299456	0.304806	0.296554	0.303855	0.308218	0.289323	0.302291	0.30541	0.30996	0.306137	0.301785	0.305927	0	0.252178	0.274333	0.298873	0.293724	0.305954	0.309233	0.248725	0.311278	0.293973	0.303982	0.305334	0.308733	0.298928	0.238847	0.303334	0.305154	0.296354	0.305845	0.307018	0.311027	0.294348	0.307428	0.311734	0.295	0.303427	0.310245
190351	0.250952	0.307052	0.303678	0.304507	0.281334	0.310633	0.301686	0.302081	0.295619	0.308483	0.298621	0.305929	0.301184	0.306634	0.313697	0.298924	0.301499	0.302275	0.312704	0.316492	0.292628	0.30231	0.252178	0	0.304209	0.310596	0.301662	0.30203	0.313314	0.221448	0.303339	0.306177	0.29737	0.309496	0.309989	0.29541	0.25765	0.308361	0.301354	0.299397	0.307773	0.305926	0.309417	0.29815	0.29657	0.302856	0.309452	0.300913	0.30321
160005	0.30224	0.301991	0.303981	0.31257	0.317058	0.30849	0.307813	0.301996	0.296232	0.311545	0.29795	0.310148	0.29807	0.312251	0.31166	0.279911	0.30488	0.299189	0.308538	0.299155	0.303458	0.305912	0.274333	0.304209	0	0.302752	0.300332	0.309352	0.304655	0.311196	0.312964	0.291743	0.3052	0.299946	0.301565	0.307677	0.306096	0.303873	0.301362	0.291376	0.311678	0.303574	0.302355	0.296708	0.291767	0.314735	0.304851	0.300029	0.305832
190289	0.308195	0.312657	0.301674	0.308072	0.310142	0.307068	0.304975	0.257983	0.312524	0.245292	0.311065	0.247528	0.28446	0.2625	0.318626	0.30938	0.290348	0.31304	0.262035	0.318797	0.303918	0.293011	0.298873	0.310596	0.302752	0	0.307257	0.303222	0.310376	0.311329	0.308184	0.278248	0.240121	0.31147	0.311097	0.30622	0.307189	0.304867	0.30606	0.245389	0.26656	0.315434	0.309859	0.305657	0.305315	0.308124	0.244811	0.303625	0.31505
170071	0.300007	0.305485	0.303062	0.305722	0.29858	0.29977	0.302628	0.301417	0.3054	0.304302	0.30232	0.306128	0.302611	0.308476	0.287321	0.309105	0.302503	0.304047	0.30698	0.310506	0.295471	0.304988	0.293724	0.301662	0.300332	0.307257	0	0.306201	0.293955	0.304358	0.29612	0.302065	0.304721	0.302885	0.304447	0.298843	0.304887	0.304575	0.293917	0.269934	0.31108	0.296847	0.303397	0.29423	0.301286	0.312733	0.191004	0.294537	0.305678
190381	0.302146	0.308403	0.297428	0.305509	0.313109	0.30756	0.247212	0.292303	0.314094	0.296711	0.30442	0.288646	0.28734	0.273965	0.310856	0.308199	0.200044	0.308701	0.293223	0.288308	0.300256	0.2583	0.305954	0.30203	0.309352	0.303222	0.306201	0	0.275868	0.303641	0.314917	0.30866	0.292653	0.287885	0.265692	0.310768	0.299295	0.307785	0.307663	0.30051	0.276915	0.307914	0.280073	0.300654	0.302337	0.310461	0.313384	0.300961	0.305477
180205	0.310273	0.305199	0.305607	0.307619	0.318347	0.305857	0.300227	0.308982	0.30438	0.301998	0.31092	0.28203	0.304353	0.28209	0.300125	0.297309	0.30546	0.316524	0.307616	0.258901	0.29063	0.311169	0.309233	0.313314	0.304655	0.310376	0.293955	0.275868	0	0.313972	0.317317	0.307142	0.304113	0.251464	0.250561	0.309111	0.314568	0.304328	0.299568	0.297851	0.288172	0.307477	0.259205	0.294786	0.296482	0.320569	0.311489	0.296535	0.306038
180097	0.256448	0.308424	0.303903	0.311922	0.309658	0.316368	0.302385	0.302801	0.305189	0.305503	0.307058	0.3123	0.305508	0.307015	0.311659	0.307125	0.304765	0.30897	0.307955	0.31389	0.30527	0.311053	0.248725	0.221448	0.311196	0.311329	0.304358	0.303641	0.313972	0	0.314444	0.309051	0.308184	0.306396	0.313136	0.295409	0.251434	0.309745	0.313835	0.299756	0.311414	0.309984	0.301067	0.304905	0.310405	0.318169	0.311678	0.30935	0.311975
170015	0.30948	0.3038	0.311633	0.263033	0.292279	0.308718	0.31236	0.310551	0.314602	0.312436	0.304359	0.310337	0.309908	0.312802	0.303796	0.310633	0.312454	0.303636	0.312233	0.315051	0.305727	0.303585	0.311278	0.303339	0.312964	0.308184	0.29612	0.314917	0.317317	0.314444	0	0.308875	0.304358	0.314826	0.312032	0.310691	0.316741	0.30238	0.301442	0.307071	0.317385	0.311655	0.312134	0.311205	0.309158	0.299763	0.29939	0.305509	0.292123
170449	0.306219	0.302184	0.304813	0.309709	0.305987	0.31149	0.304216	0.309283	0.318285	0.309631	0.307956	0.304051	0.309115	0.307197	0.312909	0.306776	0.307426	0.308954	0.307098	0.308783	0.306723	0.309608	0.293973	0.306177	0.291743	0.278248	0.302065	0.30866	0.307142	0.309051	0.308875	0	0.303038	0.310527	0.31532	0.295214	0.304657	0.308362	0.306899	0.311019	0.313516	0.306437	0.310798	0.307521	0.311405	0.307593	0.284698	0.308227	0.311848
190283	0.309646	0.298931	0.30265	0.299644	0.285381	0.298835	0.293018	0.245956	0.306886	0.253428	0.30446	0.248285	0.287779	0.254704	0.314815	0.310574	0.281359	0.304003	0.250994	0.314944	0.295774	0.285981	0.303982	0.29737	0.3052	0.240121	0.304721	0.292653	0.304113	0.308184	0.304358	0.303038	0	0.311245	0.300278	0.307932	0.309578	0.301579	0.29807	0.262882	0.263071	0.313586	0.296584	0.301244	0.296648	0.30771	0.307894	0.299366	0.306119
180185	0.306514	0.304343	0.310027	0.312178	0.316174	0.309167	0.305747	0.30735	0.298596	0.308881	0.306454	0.280165	0.309391	0.28121	0.310877	0.287066	0.311656	0.31457	0.311262	0.254786	0.30108	0.313156	0.305334	0.309496	0.299946	0.31147	0.302885	0.287885	0.251464	0.306396	0.314826	0.310527	0.311245	0	0.262	0.301502	0.309932	0.30341	0.303359	0.305436	0.287912	0.303247	0.241657	0.298972	0.306177	0.31641	0.313409	0.303071	0.313143
190083	0.307313	0.298687	0.305117	0.305644	0.315036	0.300605	0.306624	0.302477	0.306438	0.306335	0.29905	0.282019	0.302866	0.26772	0.310518	0.299182	0.301713	0.310565	0.302686	0.257148	0.309059	0.299465	0.308733	0.309989	0.301565	0.311097	0.304447	0.265692	0.250561	0.313136	0.312032	0.31532	0.300278	0.262	0	0.306651	0.310355	0.302466	0.306661	0.302207	0.275348	0.304392	0.247608	0.295028	0.294077	0.315642	0.315529	0.296431	0.316431
180011	0.294455	0.300955	0.31072	0.311569	0.309472	0.307823	0.304824	0.305564	0.239011	0.307462	0.244195	0.310742	0.295075	0.307151	0.309739	0.308011	0.313707	0.305479	0.307971	0.313851	0.300745	0.312947	0.298928	0.29541	0.307677	0.30622	0.298843	0.310768	0.309111	0.295409	0.310691	0.295214	0.307932	0.301502	0.306651	0	0.301441	0.30482	0.305391	0.30358	0.311715	0.25635	0.313484	0.240845	0.302917	0.312872	0.303137	0.295832	0.312045
180017	0.243913	0.312689	0.300937	0.313011	0.31549	0.300661	0.297308	0.301352	0.30114	0.304649	0.304092	0.311993	0.292643	0.300898	0.313816	0.304635	0.30136	0.314284	0.306905	0.307984	0.30314	0.308671	0.238847	0.25765	0.306096	0.307189	0.304887	0.299295	0.314568	0.251434	0.316741	0.304657	0.309578	0.309932	0.310355	0.301441	0	0.311461	0.306395	0.298126	0.297261	0.309495	0.310288	0.296313	0.303774	0.309964	0.311257	0.302199	0.31315
200005	0.307347	0.298846	0.297118	0.310403	0.308354	0.252312	0.310619	0.305095	0.30368	0.310008	0.307106	0.307887	0.29828	0.311389	0.307884	0.303683	0.310975	0.305918	0.309397	0.315229	0.312395	0.293144	0.303334	0.308361	0.303873	0.304867	0.304575	0.307785	0.304328	0.309745	0.30238	0.308362	0.301579	0.30341	0.302466	0.30482	0.311461	0	0.307635	0.296572	0.309763	0.309954	0.306189	0.308289	0.302111	0.30869	0.305072	0.304017	0.293444
160069	0.302313	0.297328	0.306909	0.308436	0.295105	0.303996	0.302907	0.300215	0.295253	0.308416	0.292707	0.300742	0.305859	0.307251	0.308455	0.296591	0.306401	0.303217	0.306399	0.312485	0.230468	0.296962	0.305154	0.301354	0.301362	0.30606	0.293917	0.307663	0.299568	0.313835	0.301442	0.306899	0.29807	0.303359	0.306661	0.305391	0.306395	0.307635	0	0.295657	0.30723	0.297584	0.302272	0.294861	0.19074	0.312544	0.303611	0.187559	0.299214
190345	0.296422	0.307838	0.295166	0.307235	0.314346	0.304745	0.298367	0.254209	0.290318	0.233426	0.296515	0.247754	0.268488	0.252374	0.310668	0.294748	0.279319	0.311884	0.243728	0.320067	0.300886	0.297431	0.296354	0.299397	0.291376	0.245389	0.269934	0.30051	0.297851	0.299756	0.307071	0.311019	0.262882	0.305436	0.302207	0.30358	0.298126	0.296572	0.295657	0	0.261114	0.306795	0.294602	0.292883	0.29433	0.317173	0.29999	0.299575	0.302441
190031	0.306094	0.307753	0.30085	0.311134	0.320442	0.302485	0.295807	0.26796	0.312994	0.248419	0.310382	0.247118	0.289894	0.233081	0.31414	0.311459	0.278515	0.318453	0.256305	0.291542	0.31204	0.296969	0.305845	0.307773	0.311678	0.26656	0.31108	0.276915	0.288172	0.311414	0.317385	0.313516	0.263071	0.287912	0.275348	0.311715	0.297261	0.309763	0.30723	0.261114	0	0.318557	0.291577	0.304316	0.300122	0.31669	0.316166	0.305596	0.312833
190355	0.299089	0.28958	0.310437	0.296258	0.316587	0.307441	0.312929	0.288826	0.258373	0.313188	0.232794	0.307463	0.297618	0.314807	0.308228	0.307409	0.313825	0.298415	0.311069	0.31396	0.306748	0.310578	0.307018	0.305926	0.303574	0.315434	0.296847	0.307914	0.307477	0.309984	0.311655	0.306437	0.313586	0.303247	0.304392	0.25635	0.309495	0.309954	0.297584	0.306795	0.318557	0	0.30918	0.262734	0.285026	0.304439	0.313578	0.29774	0.305946
180065	0.307066	0.306318	0.30789	0.310025	0.315357	0.313193	0.304625	0.30645	0.307425	0.294263	0.301162	0.273904	0.303622	0.271712	0.306206	0.297657	0.30744	0.316931	0.30268	0.264578	0.30663	0.30852	0.311027	0.309417	0.302355	0.309859	0.303397	0.280073	0.259205	0.301067	0.312134	0.310798	0.296584	0.241657	0.247608	0.313484	0.310288	0.306189	0.302272	0.294602	0.291577	0.30918	0	0.301916	0.299951	0.319003	0.313883	0.303563	0.311179
180393	0.294053	0.293385	0.250689	0.308555	0.308316	0.306433	0.291338	0.294303	0.241684	0.299048	0.242894	0.294521	0.280911	0.303398	0.300747	0.292793	0.290742	0.302595	0.302585	0.309075	0.295214	0.295451	0.294348	0.29815	0.296708	0.305657	0.29423	0.300654	0.294786	0.304905	0.311205	0.307521	0.301244	0.298972	0.295028	0.240845	0.296313	0.308289	0.294861	0.292883	0.304316	0.262734	0.301916	0	0.288365	0.314497	0.307773	0.290495	0.300347
200349	0.293565	0.295228	0.305688	0.301893	0.307606	0.293925	0.30592	0.286643	0.286828	0.301459	0.279381	0.30137	0.292934	0.301696	0.310847	0.302757	0.298447	0.305353	0.301357	0.31361	0.251996	0.292409	0.307428	0.29657	0.291767	0.305315	0.301286	0.302337	0.296482	0.310405	0.309158	0.311405	0.296648	0.306177	0.294077	0.302917	0.303774	0.302111	0.19074	0.29433	0.300122	0.285026	0.299951	0.288365	0	0.310363	0.313009	0.23494	0.303805
200141	0.313311	0.304069	0.311545	0.289887	0.300937	0.310832	0.308165	0.308265	0.319348	0.316177	0.310857	0.311749	0.29751	0.308726	0.323019	0.322997	0.309807	0.299853	0.31171	0.320323	0.314908	0.308935	0.311734	0.302856	0.314735	0.308124	0.312733	0.310461	0.320569	0.318169	0.299763	0.307593	0.30771	0.31641	0.315642	0.312872	0.309964	0.30869	0.312544	0.317173	0.31669	0.304439	0.319003	0.314497	0.310363	0	0.316213	0.310221	0.309377
200225	0.302835	0.31229	0.311219	0.314775	0.304411	0.310754	0.314449	0.313974	0.317855	0.311936	0.316605	0.311325	0.311701	0.31189	0.300112	0.317187	0.313893	0.311	0.31473	0.31957	0.307163	0.311861	0.295	0.309452	0.304851	0.244811	0.191004	0.313384	0.311489	0.311678	0.29939	0.284698	0.307894	0.313409	0.315529	0.303137	0.311257	0.305072	0.303611	0.29999	0.316166	0.313578	0.313883	0.307773	0.313009	0.316213	0	0.304782	0.316346
200407	0.299038	0.292577	0.30766	0.303575	0.305257	0.301571	0.293117	0.301806	0.288043	0.304195	0.295383	0.30501	0.296183	0.300149	0.307261	0.297061	0.292224	0.30573	0.310447	0.314102	0.267867	0.291969	0.303427	0.300913	0.300029	0.303625	0.294537	0.300961	0.296535	0.30935	0.305509	0.308227	0.299366	0.303071	0.296431	0.295832	0.302199	0.304017	0.187559	0.299575	0.305596	0.29774	0.303563	0.290495	0.23494	0.310221	0.304782	0	0.301914
200259	0.306929	0.310573	0.299392	0.292286	0.304121	0.303378	0.309474	0.307889	0.306656	0.305114	0.301567	0.306822	0.304528	0.30901	0.285194	0.305337	0.307307	0.303121	0.310155	0.315679	0.299416	0.2935	0.310245	0.30321	0.305832	0.31505	0.305678	0.305477	0.306038	0.311975	0.292123	0.311848	0.306119	0.313143	0.316431	0.312045	0.31315	0.293444	0.299214	0.302441	0.312833	0.305946	0.311179	0.300347	0.303805	0.309377	0.316346	0.301914	0
200007	0.299212	0.300699	0.303018	0.307468	0.310304	0.307741	0.301989	0.303045	0.297325	0.281769	0.297318	0.297216	0.299147	0.307101	0.308804	0.289338	0.300167	0.306355	0.302859	0.313291	0.296423	0.303699	0.294378	0.297453	0.286849	0.283811	0.302147	0.300824	0.300851	0.300851	0.309219	0.195881	0.29173	0.297626	0.310373	0.300267	0.297499	0.302527	0.301856	0.277102	0.307753	0.305466	0.295369	0.300856	0.297841	0.314177	0.301412	0.302515	0.3064
200099	0.292344	0.307821	0.309344	0.290161	0.312209	0.300174	0.305672	0.284498	0.308899	0.305556	0.294521	0.303517	0.306652	0.301468	0.31009	0.303044	0.310287	0.306735	0.302302	0.317978	0.286272	0.312988	0.300854	0.303374	0.298099	0.28806	0.300149	0.309314	0.299474	0.301497	0.310894	0.278956	0.299665	0.303433	0.309896	0.299065	0.305372	0.306624	0.276726	0.296864	0.308235	0.291879	0.3072	0.304834	0.282853	0.310946	0.290524	0.282197	0.300827
200249	0.301998	0.305059	0.308488	0.312206	0.314544	0.308384	0.303075	0.309932	0.20154	0.309813	0.286499	0.309217	0.298572	0.31239	0.314776	0.288301	0.305378	0.297827	0.308287	0.297642	0.291859	0.308193	0.299229	0.302606	0.280968	0.312311	0.304378	0.311716	0.308503	0.31156	0.313432	0.309028	0.308108	0.300942	0.308458	0.281976	0.298272	0.310989	0.301086	0.305042	0.311252	0.289138	0.307358	0.277433	0.297846	0.318443	0.315249	0.295341	0.314488
200445	0.313427	0.306886	0.291252	0.303041	0.308385	0.308478	0.308957	0.306714	0.309491	0.309673	0.307022	0.31152	0.311513	0.312447	0.307849	0.310356	0.309202	0.297585	0.309404	0.308235	0.306145	0.296883	0.306777	0.307696	0.313655	0.311689	0.293735	0.30614	0.298792	0.308239	0.311963	0.311803	0.306406	0.300054	0.306558	0.309749	0.311862	0.294118	0.295824	0.3062	0.316433	0.303542	0.306544	0.305375	0.2997	0.311717	0.306406	0.294916	0.264607
200365	0.308007	0.310249	0.289511	0.308813	0.311972	0.307508	0.308523	0.308193	0.300996	0.299026	0.304978	0.311911	0.303796	0.307912	0.275833	0.301741	0.305827	0.306287	0.310266	0.318843	0.294887	0.295415	0.306517	0.306277	0.306102	0.314848	0.302927	0.306861	0.301191	0.312228	0.307685	0.311378	0.306828	0.302953	0.306398	0.313134	0.309175	0.284846	0.287305	0.292986	0.308546	0.30863	0.302913	0.303867	0.292821	0.312643	0.314424	0.288283	0.246575
200247	0.304785	0.297867	0.31549	0.311745	0.300425	0.305783	0.309951	0.303031	0.301735	0.308202	0.301728	0.305069	0.310232	0.305458	0.315788	0.307737	0.314894	0.30321	0.304825	0.309112	0.268588	0.309416	0.300686	0.300388	0.301159	0.300185	0.291609	0.313985	0.303108	0.310021	0.297962	0.286047	0.299495	0.30757	0.305598	0.302671	0.310313	0.305635	0.196445	0.298726	0.308852	0.303207	0.304605	0.304092	0.239705	0.307914	0.286207	0.258023	0.304487
200211	0.303786	0.305623	0.299771	0.309272	0.312675	0.30651	0.295257	0.244851	0.315274	0.240591	0.315432	0.253791	0.275339	0.252893	0.312781	0.307441	0.280288	0.318589	0.257133	0.318014	0.310719	0.296666	0.290173	0.303739	0.304328	0.226449	0.307009	0.290837	0.308268	0.2962	0.310321	0.281133	0.252434	0.308191	0.30789	0.300786	0.302382	0.30524	0.309033	0.243471	0.261518	0.314145	0.304271	0.300988	0.300178	0.305379	0.295822	0.307185	0.314073
200031	0.299917	0.298611	0.302603	0.273492	0.306824	0.304363	0.302655	0.299868	0.301224	0.311243	0.294347	0.306687	0.30002	0.309768	0.31269	0.296206	0.304248	0.288907	0.307311	0.309974	0.301164	0.296087	0.294967	0.301457	0.200442	0.30156	0.302039	0.307664	0.306847	0.310377	0.279595	0.293833	0.297625	0.306433	0.300729	0.30557	0.306772	0.300334	0.297711	0.296913	0.310793	0.304501	0.306061	0.299899	0.290724	0.295646	0.307416	0.296535	0.291763
200417	0.301456	0.296857	0.303395	0.310429	0.304234	0.302312	0.306295	0.306881	0.311358	0.30561	0.304443	0.304429	0.305593	0.308609	0.27986	0.304913	0.30866	0.299971	0.306019	0.312933	0.287668	0.305716	0.296151	0.302513	0.29927	0.290003	0.300895	0.309127	0.305138	0.307287	0.308822	0.193048	0.299763	0.314257	0.313855	0.303711	0.308997	0.303526	0.296769	0.30713	0.306562	0.303686	0.31183	0.304219	0.301703	0.312797	0.295284	0.301191	0.291376
200379	0.315481	0.316372	0.319584	0.319831	0.325948	0.318678	0.317316	0.315185	0.31061	0.306933	0.315498	0.318744	0.311165	0.313251	0.32694	0.314195	0.313984	0.322209	0.318187	0.321789	0.315405	0.32296	0.304668	0.314544	0.297754	0.288791	0.304686	0.322631	0.319344	0.316623	0.323132	0.273523	0.308015	0.312842	0.32499	0.30859	0.310839	0.324016	0.31302	0.311278	0.31199	0.316547	0.317982	0.3121	0.316892	0.326862	0.286394	0.304814	0.322259
180001	0.311549	0.30901	0.311225	0.310633	0.311838	0.314649	0.304867	0.306482	0.307759	0.297564	0.29898	0.282922	0.309576	0.267539	0.31514	0.29566	0.310268	0.313773	0.309403	0.265147	0.301509	0.306127	0.310222	0.30573	0.301923	0.309223	0.300525	0.283384	0.24071	0.307603	0.30919	0.309783	0.299754	0.25163	0.24214	0.311004	0.309506	0.307505	0.298882	0.293989	0.289922	0.312335	0.22429	0.303402	0.303206	0.317123	0.312503	0.304202	0.313196
200293	0.315004	0.314552	0.292592	0.309785	0.314566	0.31479	0.311025	0.312947	0.312064	0.308213	0.311908	0.310423	0.305628	0.310735	0.31548	0.309296	0.313596	0.30752	0.309838	0.321672	0.309166	0.29618	0.304389	0.31275	0.305951	0.300686	0.307314	0.315088	0.308499	0.314277	0.310761	0.290385	0.312465	0.313048	0.312218	0.30887	0.315772	0.299922	0.304107	0.304796	0.316994	0.313522	0.317086	0.312547	0.309	0.31848	0.303548	0.304264	0.260864
200241	0.304978	0.308255	0.299146	0.312035	0.31478	0.305171	0.296637	0.24709	0.304461	0.219054	0.310237	0.241192	0.277203	0.249158	0.313953	0.296568	0.283136	0.322042	0.257359	0.318773	0.304927	0.298637	0.300083	0.311867	0.310369	0.24717	0.305351	0.294967	0.299961	0.301171	0.314649	0.311954	0.249799	0.300366	0.305966	0.304708	0.303546	0.301454	0.30508	0.23265	0.25628	0.318785	0.293884	0.300432	0.306251	0.317864	0.310867	0.302216	0.313197
190061	0.318121	0.316205	0.313417	0.317256	0.319409	0.319722	0.310904	0.314515	0.324872	0.318963	0.315782	0.291805	0.31479	0.283472	0.316874	0.300608	0.319094	0.305034	0.310591	0.245984	0.311932	0.318094	0.312854	0.319324	0.302899	0.316299	0.309058	0.274766	0.268483	0.316044	0.319013	0.311313	0.313967	0.26397	0.253308	0.315368	0.320988	0.314895	0.310243	0.317173	0.294375	0.314351	0.266345	0.310076	0.313406	0.32061	0.317192	0.315612	0.317476
190055	0.310578	0.303509	0.305342	0.310078	0.320053	0.310902	0.304874	0.299727	0.312479	0.29775	0.30602	0.306568	0.305219	0.302246	0.311679	0.255015	0.308948	0.306379	0.302677	0.303337	0.303426	0.313745	0.283448	0.310342	0.282969	0.293974	0.297299	0.310445	0.302474	0.309648	0.314658	0.275027	0.303682	0.304404	0.305661	0.303516	0.311298	0.307826	0.308099	0.297833	0.307331	0.309344	0.298355	0.301323	0.304567	0.31717	0.29707	0.308226	0.304716
180019	0.294602	0.28531	0.305638	0.304518	0.313318	0.303835	0.308397	0.304759	0.255046	0.296622	0.248365	0.309495	0.301589	0.310654	0.290872	0.290485	0.31028	0.299929	0.312605	0.312306	0.299392	0.306059	0.29411	0.30409	0.29464	0.314167	0.296659	0.312893	0.302696	0.30641	0.311664	0.309827	0.307418	0.298374	0.305083	0.257814	0.304356	0.300205	0.293564	0.304242	0.306732	0.244282	0.302804	0.242135	0.289819	0.314099	0.312872	0.296759	0.290493
180291	0.305408	0.307298	0.293026	0.30872	0.303691	0.310065	0.303396	0.304759	0.30772	0.306949	0.301137	0.304425	0.312145	0.309714	0.299743	0.303825	0.311422	0.308509	0.306545	0.310847	0.300005	0.306089	0.280187	0.30053	0.291938	0.305178	0.297479	0.310903	0.306054	0.304736	0.303391	0.303142	0.303736	0.304243	0.310313	0.304264	0.304118	0.303649	0.288591	0.303907	0.311784	0.310349	0.30827	0.299514	0.300783	0.313915	0.299117	0.305187	0.300212
180027	0.310518	0.306905	0.305873	0.313967	0.316714	0.309667	0.304987	0.307094	0.295916	0.300044	0.297952	0.307419	0.301674	0.315063	0.246538	0.297784	0.303569	0.312025	0.308901	0.316891	0.289381	0.303617	0.300989	0.30897	0.299378	0.314158	0.308656	0.308123	0.302062	0.30881	0.30996	0.309806	0.308983	0.300579	0.311571	0.303107	0.310261	0.303134	0.300215	0.296612	0.308773	0.306792	0.307132	0.298848	0.293716	0.323328	0.317699	0.297484	0.291921
200161	0.299443	0.299109	0.310899	0.304239	0.309051	0.306646	0.302524	0.306798	0.197026	0.304805	0.279226	0.301604	0.298077	0.311013	0.307364	0.295375	0.306103	0.304133	0.308012	0.308421	0.299829	0.308663	0.246059	0.300271	0.279723	0.301778	0.295333	0.30909	0.308395	0.304883	0.308012	0.298131	0.30426	0.303249	0.304757	0.269026	0.305817	0.300005	0.297282	0.296381	0.311549	0.278689	0.3093	0.275919	0.297634	0.309049	0.300385	0.297408	0.307728
170007	0.307624	0.30815	0.317156	0.313206	0.312228	0.312592	0.313598	0.307808	0.316661	0.3149	0.311372	0.306045	0.306404	0.307597	0.31631	0.311804	0.31889	0.310763	0.311359	0.314943	0.284466	0.320394	0.297042	0.307414	0.292309	0.290621	0.309788	0.310974	0.302257	0.312086	0.309601	0.259327	0.30239	0.305082	0.314558	0.30002	0.312443	0.312593	0.272735	0.309951	0.31456	0.308821	0.310441	0.313148	0.2878	0.308609	0.289339	0.289964	0.314548
200283	0.313855	0.314669	0.31159	0.301587	0.306605	0.317019	0.309291	0.303544	0.307892	0.314872	0.316095	0.311371	0.303439	0.307112	0.323132	0.308108	0.306993	0.314261	0.311807	0.322413	0.304824	0.314405	0.311095	0.310087	0.307699	0.307133	0.313112	0.312973	0.313199	0.315932	0.308276	0.309676	0.306474	0.308417	0.318898	0.312517	0.315419	0.314608	0.309105	0.307007	0.319196	0.313912	0.318979	0.308223	0.310464	0.246165	0.316908	0.308387	0.314781
200255	0.303629	0.306445	0.308943	0.312692	0.315215	0.311348	0.303952	0.30858	0.295646	0.311943	0.286525	0.310627	0.308893	0.311376	0.316272	0.31145	0.310806	0.309053	0.310405	0.305663	0.311636	0.310643	0.303571	0.308588	0.306045	0.302999	0.307894	0.311744	0.313837	0.310154	0.315388	0.192525	0.304353	0.309381	0.31279	0.275507	0.300044	0.310401	0.309036	0.313196	0.315608	0.289196	0.309872	0.284029	0.30844	0.316191	0.306774	0.311324	0.311911
200071	0.307014	0.307879	0.312373	0.307234	0.312872	0.313895	0.311757	0.308467	0.317629	0.31491	0.313319	0.295602	0.307644	0.288909	0.316326	0.310128	0.315546	0.310714	0.308608	0.285882	0.300239	0.314039	0.303925	0.308055	0.305958	0.303197	0.307768	0.297008	0.271668	0.312482	0.31089	0.276833	0.301227	0.279689	0.276472	0.309789	0.31288	0.309141	0.286786	0.313295	0.302474	0.31158	0.279457	0.311303	0.294512	0.30082	0.303853	0.301362	0.310492
200069	0.306354	0.302801	0.302799	0.312416	0.308109	0.304199	0.308578	0.302589	0.315283	0.300893	0.304038	0.30113	0.295999	0.303705	0.304594	0.310635	0.311328	0.30735	0.305476	0.309687	0.304634	0.312706	0.297416	0.3059	0.296855	0.288872	0.269944	0.313679	0.298429	0.30785	0.307631	0.278576	0.296126	0.311245	0.306331	0.301614	0.296896	0.305014	0.299663	0.287447	0.301299	0.302775	0.306447	0.304453	0.301991	0.311391	0.272412	0.304697	0.308477
180007	0.296654	0.253038	0.310273	0.313679	0.316039	0.296307	0.297491	0.297169	0.309368	0.312886	0.300891	0.312821	0.303746	0.31382	0.309563	0.309644	0.302601	0.262109	0.310794	0.315896	0.293445	0.303705	0.303822	0.306955	0.308105	0.309987	0.284036	0.307567	0.29868	0.305865	0.311881	0.305113	0.307386	0.306941	0.307505	0.30116	0.303978	0.306719	0.298912	0.302421	0.314569	0.30414	0.308711	0.300486	0.299858	0.316016	0.308794	0.296957	0.303567
[truncated: 25 more columns]

## Sheet: Table S2
Table S2. Genetic relationship coefficients matrix
Individual_ID	200065	180203	190383	180407	170447	200163	190079	190363	170291	180149	190357	190207	160017	190111	180229	170461	160013	170047	190263	180101	160079	190095	190029	190351	160005	190289	170071	190381	180205	180097	170015	170449	190283	180185	190083	180011	180017	200005	160069	190345	190031	190355	180065	180393	200349	200141	200225	200407	200259
200065	0.990589	-0.020612	-0.0188833	0.0126291	-0.0265658	0.0305853	-0.0432697	-0.0281556	-0.000824671	-0.0569429	0.00343613	-0.0548797	-0.0100146	-0.0752798	-0.0432636	-0.0204634	-0.0446384	0.0158956	-0.0597829	-0.0481985	0.00153215	-0.0487549	0.175494	0.223941	-0.0157585	-0.061621	-0.00529617	-0.0271043	-0.0606045	0.222171	-0.0218776	-0.0417859	-0.0779126	-0.0411207	-0.0425645	0.0103321	0.254771	-0.0250426	-0.032555	-0.0356175	-0.0548763	1.64e-06	-0.0406388	-0.0148913	0.00735301	-0.0146349	0.00158752	-0.0199149	-0.0261178
180203	-0.020612	0.986525	-0.0248704	0.00167943	-0.00483829	0.0169344	-0.0183315	-0.0316412	0.000113451	-0.0614597	0.00277045	-0.0237389	0.0273484	-0.0504471	-0.00138755	-0.0139627	-0.0430099	0.200841	-0.0388669	-0.0412336	-0.0464295	-0.0323992	-0.0295045	-0.0328032	-0.014248	-0.0776859	-0.0307336	-0.0431067	-0.0238109	-0.0208226	0.0106743	-0.0186604	-0.0207303	-0.0176487	0.00322149	-0.00730946	-0.0426706	0.00989315	-0.00620859	-0.0703094	-0.0424158	0.0477621	-0.0384145	0.00104405	0.00201345	0.0142499	-0.0370663	0.0194662	-0.0369944
190383	-0.0188833	-0.0248704	1.0027	-0.00373064	-0.0178592	-0.0162762	0.0454636	-0.0459125	-0.0512897	-0.0354701	-0.0469109	-0.0398067	0.024128	-0.0318291	0.0092619	-0.0110021	0.0438771	-0.00909967	0.0150359	-0.00970753	-0.0233568	0.0732026	-0.037567	-0.0187624	-0.0206412	-0.0249309	-0.0150376	0.00931656	-0.0244475	-0.0155874	-0.0153682	-0.0282647	-0.0310268	-0.0416018	-0.0171048	-0.0455932	0.00918063	0.0198684	-0.0473894	-0.0191995	-0.0106509	-0.0395221	-0.0405676	0.196155	-0.0455549	-0.00749979	-0.031627	-0.0443191	0.0181225
180407	0.0126291	0.00167943	-0.00373064	1.02214	0.0402745	0.0235988	-0.023666	0.0521302	-0.0579618	-0.0536698	0.0432223	-0.0470753	-0.0283312	-0.0460057	0.000492261	-0.0249902	-0.0407313	0.0444069	-0.0364786	-0.0396392	-0.023477	0.0118406	-0.0559195	-0.00778441	-0.0461154	-0.0354579	-0.0204404	-0.0274094	-0.0270968	-0.0209938	0.222058	-0.0411645	-0.00427534	-0.0446336	-0.0158305	-0.0432531	-0.0313145	-0.0195155	-0.0407764	-0.0641002	-0.0388562	0.023435	-0.0443574	-0.0479109	-0.0141234	0.0968737	-0.0319574	-0.0151844	0.0593971
170447	-0.0265658	-0.00483829	-0.0178592	0.0402745	1.05161	-0.00772477	-0.0173389	-0.0515154	-0.0683899	-0.0628414	0.000889693	-0.0225968	-0.0417489	-0.0593455	0.0544929	-0.035509	-0.0573562	0.088707	-0.0351154	-0.0257266	0.053955	0.0281542	-0.0150841	0.123277	-0.0559429	-0.03314	0.0144862	-0.0326974	-0.0609637	0.0111536	0.0893361	-0.0134962	0.0718489	-0.0372672	-0.0424361	-0.0149192	-0.0290286	0.0120099	0.0186355	-0.0744155	-0.0732169	-0.0421075	-0.0394039	-0.0473568	-0.0232117	0.0715484	0.0251098	-0.0201665	0.0218523
200163	0.0305853	0.0169344	-0.0162762	0.0235988	-0.00772477	1.01808	-0.0421127	0.0038936	-0.0297014	-0.0325716	0.02221	-0.0408397	0.0127688	-0.0518999	0.0103777	-0.0311899	-0.0231759	0.0242906	-0.0187604	-0.0438543	-0.0259302	0.00123255	-0.0291762	-0.0302711	-0.0277466	-0.0388213	0.0036745	-0.0348634	-0.0138076	-0.038631	0.00935994	-0.0526109	-0.00685908	-0.0367062	0.0148647	-0.0244429	0.027065	0.237713	-0.0261982	-0.0407367	-0.00576084	-0.0177835	-0.0444631	-0.0323865	0.0315888	0.0183691	-0.017163	-0.010853	0.0107633
190079	-0.0432697	-0.0183315	0.0454636	-0.023666	-0.0173389	-0.0421127	0.980192	0.00987738	-0.0559179	-0.0431887	-0.044032	-0.0405071	0.0119595	-0.00649738	-0.0362498	-0.0239613	0.449365	0.00997944	-0.00083413	-0.0167902	-0.00768928	0.244851	-0.0384882	-0.00959573	-0.041831	-0.0444306	-0.0192817	0.234894	-0.0210743	-0.00682996	-0.034529	-0.0289692	0.00293739	-0.0385452	-0.0401491	-0.0361595	0.017957	-0.0399959	-0.0490278	-0.0420008	-0.00807712	-0.0619048	-0.0351434	0.00969911	-0.0654362	-0.00180588	-0.0459571	0.00329248	-0.0439539
190363	-0.0281556	-0.0316412	-0.0459125	0.0521302	-0.0515154	0.0038936	0.00987738	0.933949	-0.0645643	0.1202	-0.0212542	0.136231	0.0110185	0.136152	-0.0498438	-0.0617396	0.0373749	-0.0543875	0.141968	-0.0919468	-0.0615461	-0.00329789	-0.0529068	-0.0292176	-0.0392397	0.13658	-0.04116	-0.0113978	-0.0716702	-0.0246033	-0.0424717	-0.0871663	0.192989	-0.0647704	-0.0340821	-0.0537496	-0.0209949	-0.0386049	-0.051727	0.145311	0.127675	0.0314504	-0.0637988	-0.0266783	0.00840254	-0.0150102	-0.0775138	-0.0528288	-0.0491197
170291	-0.000824671	0.000113451	-0.0512897	-0.0579618	-0.0683899	-0.0297014	-0.0559179	-0.0645643	0.994538	-0.0450784	0.222965	-0.0912333	-0.00265516	-0.112792	-0.0319381	0.0292609	-0.07141	-0.0562728	-0.0711256	-0.0842531	0.0179036	-0.0649931	-0.0397136	-0.014174	0.010024	-0.0882738	-0.0323537	-0.0872797	-0.0480017	-0.0233828	-0.0529279	-0.105862	-0.0723478	-0.00939968	-0.041992	0.263773	-0.0221146	-0.00691025	-0.0160984	-0.00323537	-0.0899512	0.167756	-0.0468004	0.2221	0.0158644	-0.0643437	-0.0803808	0.027251	-0.041954
180149	-0.0569429	-0.0614597	-0.0354701	-0.0536698	-0.0628414	-0.0325716	-0.0431887	0.1202	-0.0450784	0.967489	-0.0777071	0.194017	0.0223395	0.170921	-0.0338233	-0.03965	0.0405728	-0.0812019	0.184319	-0.0853118	-0.0804821	-0.0209484	-0.0373559	-0.0613414	-0.0812092	0.211062	-0.0504149	-0.0174393	-0.0336102	-0.0415967	-0.0503307	-0.0808847	0.171815	-0.068818	-0.0507608	-0.0614063	-0.0321527	-0.0559004	-0.0798948	0.223231	0.202142	-0.077426	0.00370722	-0.0365453	-0.0588627	-0.0585174	-0.0597567	-0.0666317	-0.0252159
190357	0.00343613	0.00277045	-0.0469109	0.0432223	0.000889693	0.02221	-0.044032	-0.0212542	0.222965	-0.0777071	0.957643	-0.0619428	-0.0254497	-0.101799	-0.00803756	-0.0268863	-0.0742663	0.0236542	-0.0624177	-0.0465204	-0.00641386	-0.0410259	-0.0292819	-0.00874612	-0.0246298	-0.0977696	-0.0259467	-0.0462136	-0.0847358	-0.0288994	-0.00232971	-0.068817	-0.0634231	-0.0468598	-0.024912	0.240191	-0.0246146	-0.034865	-0.00762515	-0.051228	-0.0840411	0.280951	-0.0332867	0.212834	0.0519914	-0.0238813	-0.0735062	-0.0118482	-0.0105187
190207	-0.0548797	-0.0237389	-0.0398067	-0.0470753	-0.0225968	-0.0408397	-0.0405071	0.136231	-0.0912333	0.194017	-0.0619428	0.924227	-0.0310846	0.280653	-0.0668735	-0.0431041	-0.0389135	-0.0629357	0.171014	0.0325196	-0.0577102	-0.0424257	-0.0633861	-0.05407	-0.0829123	0.18353	-0.0671133	0.00249073	0.0379582	-0.0717202	-0.0472627	-0.064118	0.149688	0.0442772	0.0367174	-0.0825662	-0.0724003	-0.0479209	-0.0536163	0.182965	0.218946	-0.0592992	0.0767397	-0.0304685	-0.0517936	-0.0352744	-0.071768	-0.0759331	-0.0502701
160017	-0.0100146	0.0273484	0.024128	-0.0283312	-0.0417489	0.0127688	0.0119595	0.0110185	-0.00265516	0.0223395	-0.0254497	-0.0310846	0.963275	0.034195	-0.0327414	0.0139668	0.111732	-0.019632	0.0483461	-0.0644527	-0.0399725	0.0463206	-0.0128785	-0.0230383	-0.00938569	0.0167792	-0.0316843	0.0238161	-0.0430683	-0.0301365	-0.0367087	-0.0680656	0.00311631	-0.0552878	-0.0311433	0.00283362	0.0182447	0.00793298	-0.0587897	0.0675391	0.00723728	0.0103788	-0.0353978	0.0453086	-0.0104121	0.0397274	-0.0567132	-0.0153626	-0.0318115
190111	-0.0752798	-0.0504471	-0.0318291	-0.0460057	-0.0593455	-0.0518999	-0.00649738	0.136152	-0.112792	0.170921	-0.101799	0.280653	0.034195	0.935613	-0.0472069	-0.0492975	0.0301273	-0.0872101	0.169877	0.0470706	-0.0862451	-0.0164465	-0.0686932	-0.0656686	-0.0924523	0.125905	-0.0716637	0.0785747	0.0408946	-0.0642088	-0.0583091	-0.0744277	0.14891	0.0562618	0.0996024	-0.0699922	-0.0332014	-0.0684402	-0.0837743	0.137435	0.258214	-0.0871926	0.0777964	-0.0790628	-0.0616251	-0.0212354	-0.0595381	-0.0502662	-0.0673923
180229	-0.0432636	-0.00138755	0.0092619	0.000492261	0.0544929	0.0103777	-0.0362498	-0.0498438	-0.0319381	-0.0338233	-0.00803756	-0.0668735	-0.0327414	-0.0472069	1.05072	-0.0208991	-0.0404774	-0.0211158	-0.042852	-0.0224439	-0.00976419	-0.0282402	-0.022041	-0.0430996	-0.0319066	-0.0815261	0.0701453	-0.0325981	0.0107114	-0.0165596	0.0338617	-0.0497754	-0.0696169	-0.0267009	-0.0324671	-0.0225899	-0.0317059	0.00149501	-0.0363658	-0.0590121	-0.0558568	-0.0185606	-0.00367227	-0.0105539	-0.0515844	-0.0406678	0.0461366	-0.0206202	0.107034
170461	-0.0204634	-0.0139627	-0.0110021	-0.0249902	-0.035509	-0.0311899	-0.0239613	-0.0617396	0.0292609	-0.03965	-0.0268863	-0.0431041	0.0139668	-0.0492975	-0.0208991	0.988303	-0.0390899	-0.0110589	-0.0370471	0.0359831	0.00125783	-0.0631514	0.0180217	0.0155371	0.0895693	-0.0667664	-0.0469395	-0.0511733	0.00974266	-0.00570121	-0.0138526	-0.046068	-0.0756511	0.053207	-0.00821815	-0.0393736	-0.0048066	0.000958257	-0.0123033	-0.00896096	-0.0622015	-0.0249732	0.00652376	0.00935895	-0.0311921	-0.0619399	-0.0624794	0.00399868	-0.0106098
160013	-0.0446384	-0.0430099	0.0438771	-0.0407313	-0.0573562	-0.0231759	0.449365	0.0373749	-0.07141	0.0405728	-0.0742663	-0.0389135	0.111732	0.0301273	-0.0404774	-0.0390899	0.96645	-0.0321205	0.060063	-0.0813046	-0.0491142	0.47099	-0.0414397	-0.0273872	-0.0380207	0.0077561	-0.0328791	0.432559	-0.049733	-0.0374185	-0.0440073	-0.058223	0.0422125	-0.0734459	-0.0282377	-0.0852574	-0.018579	-0.0482214	-0.0763282	0.0251847	0.0566564	-0.0797584	-0.0532048	0.00135902	-0.0476166	-0.00973325	-0.0635452	0.00614802	-0.0378349
170047	0.0158956	0.200841	-0.00909967	0.0444069	0.088707	0.0242906	0.00997944	-0.0543875	-0.0562728	-0.0812019	0.0236542	-0.0629357	-0.019632	-0.0872101	-0.0211158	-0.0110589	-0.0321205	1.01906	-0.0615694	0.0126978	-0.00100564	0.0200447	-0.022655	0.00114842	0.015857	-0.0712516	-0.0209907	-0.032664	-0.0625649	-0.00247221	0.0304491	-0.0415527	-0.0403958	-0.053639	-0.0376194	-0.0143784	-0.0373505	-0.00195175	-0.0285968	-0.0763301	-0.0783038	0.0247611	-0.0658911	-0.0243497	-0.027587	0.0486245	-0.0299562	-0.0308072	0.0126345
190263	-0.0597829	-0.0388669	0.0150359	-0.0364786	-0.0351154	-0.0187604	-0.00083413	0.141968	-0.0711256	0.184319	-0.0624177	0.171014	0.0483461	0.169877	-0.042852	-0.0370471	0.060063	-0.0615694	0.956418	-0.055102	-0.0573848	0.00395286	-0.0726528	-0.0698766	-0.0576647	0.135569	-0.0541519	0.00345772	-0.0537491	-0.0362034	-0.0412506	-0.0609115	0.176842	-0.0662734	-0.0260583	-0.0488813	-0.0389426	-0.0340473	-0.0669764	0.210672	0.190608	-0.067295	-0.0249844	-0.0422738	-0.0476447	-0.0256157	-0.0613991	-0.0723592	-0.0461502
180101	-0.0481985	-0.0412336	-0.00970753	-0.0396392	-0.0257266	-0.0438543	-0.0167902	-0.0919468	-0.0842531	-0.0853118	-0.0465204	0.0325196	-0.0644527	0.0470706	-0.0224439	0.0359831	-0.0813046	0.0126978	-0.055102	1.01702	-0.0413392	-0.0562932	-0.0203455	-0.0500194	0.01902	-0.0900972	-0.0391172	0.0692711	0.199791	-0.0293557	-0.0162908	-0.0303413	-0.0713469	0.215097	0.207764	-0.0447025	-0.00338608	-0.0340252	-0.0586147	-0.10495	0.0599595	-0.0394883	0.180443	-0.0414098	-0.0601305	-0.0264895	-0.0541233	-0.0603159	-0.0414313
160079	0.00153215	-0.0464295	-0.0233568	-0.023477	0.053955	-0.0259302	-0.00768928	-0.0615461	0.0179036	-0.0804821	-0.00641386	-0.0577102	-0.0399725	-0.0862451	-0.00976419	0.00125783	-0.0491142	-0.00100564	-0.0573848	-0.0413392	0.954825	0.00158861	-0.0386977	0.0172335	-0.0321008	-0.0541367	0.00638247	-0.0221266	0.0161247	-0.0120768	-0.00633446	-0.059281	-0.016881	-0.019312	-0.063394	-0.0201418	-0.021079	-0.0521831	0.244015	-0.0458049	-0.0787183	-0.0406641	-0.0523534	-0.0198348	0.16303	-0.0383918	-0.0299863	0.107043	0.00217991
190095	-0.0487549	-0.0323992	0.0732026	0.0118406	0.0281542	0.00123255	0.244851	-0.00329789	-0.0649931	-0.0209484	-0.0410259	-0.0424257	0.0463206	-0.0164465	-0.0282402	-0.0631514	0.47099	0.0200447	0.00395286	-0.0562932	0.00158861	0.982354	-0.0562175	-0.0246598	-0.0379777	0.0112067	-0.0376255	0.179867	-0.0572005	-0.048403	0.00815552	-0.0580738	0.0341624	-0.0685805	-0.0122294	-0.0707768	-0.0421119	0.0225765	-0.0252106	-0.0390526	-0.00604953	-0.0507301	-0.0532325	-0.0260415	-0.00470162	-0.00126356	-0.0427554	0.0169625	0.0153563
190029	0.175494	-0.0295045	-0.037567	-0.0559195	-0.0150841	-0.0291762	-0.0384882	-0.0529068	-0.0397136	-0.0373559	-0.0292819	-0.0633861	-0.0128785	-0.0686932	-0.022041	0.0180217	-0.0414397	-0.022655	-0.0726528	-0.0203455	-0.0386977	-0.0562175	0.942068	0.203484	0.0879904	-0.0254815	0.00493154	-0.054559	-0.0687183	0.241542	-0.0381789	-0.011123	-0.0632476	-0.0405461	-0.0571283	-0.0208231	0.25999	-0.0106234	-0.0738474	-0.0414485	-0.064691	-0.0510054	-0.0704849	-0.0275878	-0.0828391	-0.0247576	0.0273238	-0.0530478	-0.0539578
190351	0.223941	-0.0328032	-0.0187624	-0.00778441	0.123277	-0.0302711	-0.00959573	-0.0292176	-0.014174	-0.0613414	-0.00874612	-0.05407	-0.0230383	-0.0656686	-0.0430996	0.0155371	-0.0273872	0.00114842	-0.0698766	-0.0500194	0.0172335	-0.0246598	0.203484	0.988927	-0.0235103	-0.0776234	-0.0119355	-0.0256113	-0.0706327	0.319047	0.00289297	-0.0426518	-0.0225398	-0.0557761	-0.0525896	0.00811812	0.192872	-0.027084	-0.0285707	-0.0436533	-0.0571692	-0.0267788	-0.0490982	-0.024819	-0.0239689	0.0193277	-0.0278122	-0.0239362	-0.00976558
160005	-0.0157585	-0.014248	-0.0206412	-0.0461154	-0.0559429	-0.0277466	-0.041831	-0.0392397	0.010024	-0.0812092	-0.0246298	-0.0829123	-0.00938569	-0.0924523	-0.0319066	0.0895693	-0.0380207	0.015857	-0.0576647	0.01902	-0.0321008	-0.0379777	0.0879904	-0.0235103	0.965591	-0.053576	-0.0211554	-0.0591595	-0.0360325	-0.0420896	-0.0384648	0.00565982	-0.0598877	-0.0116846	-0.0220769	-0.0496561	-0.0235207	-0.00596405	-0.0314827	-0.00167252	-0.0820865	-0.0169925	-0.0314715	-0.0264714	0.00248524	-0.0317019	-0.0187944	-0.0250547	-0.022191
190289	-0.061621	-0.0776859	-0.0249309	-0.0354579	-0.03314	-0.0388213	-0.0444306	0.13658	-0.0882738	0.211062	-0.0977696	0.18353	0.0167792	0.125905	-0.0815261	-0.0667664	0.0077561	-0.0712516	0.135569	-0.0900972	-0.0541367	0.0112067	-0.0254815	-0.0776234	-0.053576	0.93901	-0.0637666	-0.0550826	-0.0801412	-0.0653528	-0.0322572	0.0611912	0.202439	-0.0863179	-0.082193	-0.0619841	-0.0578786	-0.0277282	-0.0839216	0.18419	0.121692	-0.0953879	-0.0739142	-0.0812694	-0.0722475	-0.0186768	0.220441	-0.0690295	-0.0848533
170071	-0.00529617	-0.0307336	-0.0150376	-0.0204404	0.0144862	0.0036745	-0.0192817	-0.04116	-0.0323537	-0.0504149	-0.0259467	-0.0671133	-0.0316843	-0.0716637	0.0701453	-0.0469395	-0.0328791	-0.0209907	-0.0541519	-0.0391172	0.00638247	-0.0376255	0.00493154	-0.0119355	-0.0211554	-0.0637666	0.953093	-0.0495935	0.00523232	-0.0176301	0.0262938	-0.0386352	-0.0597869	-0.0338744	-0.037733	-0.0151243	-0.0264016	-0.0172211	-0.0144238	0.0947435	-0.0779961	0.00994506	-0.0279637	-0.00206964	-0.0310428	-0.0344002	0.482114	-0.0116114	-0.0179561
190381	-0.0271043	-0.0431067	0.00931656	-0.0274094	-0.0326974	-0.0348634	0.234894	-0.0113978	-0.0872797	-0.0174393	-0.0462136	0.00249073	0.0238161	0.0785747	-0.0325981	-0.0511733	0.432559	-0.032664	0.00345772	0.0692711	-0.0221266	0.179867	-0.054559	-0.0256113	-0.0591595	-0.0550826	-0.0495935	0.956144	0.0789502	-0.0240906	-0.0574346	-0.0676697	-0.00707811	0.0353776	0.127291	-0.0656142	-0.016908	-0.0340748	-0.0698053	-0.0603319	0.072035	-0.0469742	0.0706116	-0.0400858	-0.0544115	-0.0137723	-0.0668503	-0.0309889	-0.0232061
180205	-0.0606045	-0.0238109	-0.0244475	-0.0270968	-0.0609637	-0.0138076	-0.0210743	-0.0716702	-0.0480017	-0.0336102	-0.0847358	0.0379582	-0.0430683	0.0408946	0.0107114	0.00974266	-0.049733	-0.0625649	-0.0537491	0.199791	0.0161247	-0.0572005	-0.0687183	-0.0706327	-0.0360325	-0.0801412	0.00523232	0.0789502	0.961822	-0.0559278	-0.055361	-0.0586141	-0.0495983	0.184491	0.218096	-0.0718516	-0.0613219	-0.0107115	-0.0355335	-0.0330864	0.0382677	-0.0578395	0.166829	-0.0175387	-0.0166721	-0.0611911	-0.0488487	-0.0166098	-0.0269472
180097	0.222171	-0.0208226	-0.0155874	-0.0209938	0.0111536	-0.038631	-0.00682996	-0.0246033	-0.0233828	-0.0415967	-0.0288994	-0.0717202	-0.0301365	-0.0642088	-0.0165596	-0.00570121	-0.0374185	-0.00247221	-0.0362034	-0.0293557	-0.0120768	-0.048403	0.241542	0.319047	-0.0420896	-0.0653528	-0.0176301	-0.0240906	-0.0559278	1.01766	-0.027923	-0.0375123	-0.0586713	-0.00647984	-0.0538658	0.0352473	0.249114	-0.0212126	-0.0719034	-0.0286315	-0.0697888	-0.0275298	0.00179694	-0.034171	-0.0631632	-0.0277825	-0.0279033	-0.04755	-0.0360897
170015	-0.0218776	0.0106743	-0.0153682	0.222058	0.0893361	0.00935994	-0.034529	-0.0424717	-0.0529279	-0.0503307	-0.00232971	-0.0472627	-0.0367087	-0.0583091	0.0338617	-0.0138526	-0.0440073	0.0304491	-0.0412506	-0.0162908	-0.00633446	0.00815552	-0.0381789	0.00289297	-0.0384648	-0.0322572	0.0262938	-0.0574346	-0.055361	-0.027923	1.04285	-0.0267284	-0.0221498	-0.0510642	-0.0329361	-0.0301406	-0.0425428	0.0184275	-0.00550433	-0.0456618	-0.0630067	-0.0234068	-0.037227	-0.0564349	-0.0409303	0.0660451	0.0439802	-0.0156925	0.0672248
170449	-0.0417859	-0.0186604	-0.0282647	-0.0411645	-0.0134962	-0.0526109	-0.0289692	-0.0871663	-0.105862	-0.0808847	-0.068817	-0.064118	-0.0680656	-0.0744277	-0.0497754	-0.046068	-0.058223	-0.0415527	-0.0609115	-0.0303413	-0.059281	-0.0580738	-0.011123	-0.0426518	0.00565982	0.0611912	-0.0386352	-0.0676697	-0.0586141	-0.0375123	-0.0267284	0.944708	-0.0657789	-0.0696936	-0.0916435	-0.00165322	-0.0373413	-0.0435321	-0.0721451	-0.100242	-0.0890227	-0.0457406	-0.0739137	-0.0824586	-0.0838191	-0.006885	0.0706069	-0.0703654	-0.063186
190283	-0.0779126	-0.0207303	-0.0310268	-0.00427534	0.0718489	-0.00685908	0.00293739	0.192989	-0.0723478	0.171815	-0.0634231	0.149688	0.00311631	0.14891	-0.0696169	-0.0756511	0.0422125	-0.0403958	0.176842	-0.0713469	-0.016881	0.0341624	-0.0632476	-0.0225398	-0.0598877	0.202439	-0.0597869	-0.00707811	-0.0495983	-0.0586713	-0.0221498	-0.0657789	0.926123	-0.0860324	-0.0369594	-0.0678249	-0.0626785	-0.0188571	-0.0424143	0.0974122	0.1353	-0.0915469	-0.0179147	-0.0642417	-0.031806	-0.027367	-0.0557345	-0.0460148	-0.0511068
180185	-0.0411207	-0.0176487	-0.0416018	-0.0446336	-0.0372672	-0.0367062	-0.0385452	-0.0647704	-0.00939968	-0.068818	-0.0468598	0.0442772	-0.0552878	0.0562618	-0.0267009	0.053207	-0.0734459	-0.053639	-0.0662734	0.215097	-0.019312	-0.0685805	-0.0405461	-0.0557761	-0.0116846	-0.0863179	-0.0338744	0.0353776	0.184491	-0.00647984	-0.0510642	-0.0696936	-0.0860324	0.969776	0.140472	-0.0181453	-0.0401695	-0.0154204	-0.0429182	-0.0690027	0.0419172	-0.0144771	0.233794	-0.0236928	-0.0587888	-0.0355046	-0.0616298	-0.0380359	-0.0608711
190083	-0.0425645	0.00322149	-0.0171048	-0.0158305	-0.0424361	0.0148647	-0.0401491	-0.0340821	-0.041992	-0.0507608	-0.024912	0.0367174	-0.0311433	0.0996024	-0.0324671	-0.00821815	-0.0282377	-0.0376194	-0.0260583	0.207764	-0.063394	-0.0122294	-0.0571283	-0.0525896	-0.0220769	-0.082193	-0.037733	0.127291	0.218096	-0.0538658	-0.0329361	-0.0916435	-0.0369594	0.140472	0.960477	-0.0496878	-0.0436041	-2.54e-05	-0.0625271	-0.0567389	0.0877538	-0.0196395	0.19133	-0.0164676	-0.00146786	-0.0278522	-0.0625678	-0.0210364	-0.0743724
180011	0.0103321	-0.00730946	-0.0455932	-0.0432531	-0.0149192	-0.0244429	-0.0361595	-0.0537496	0.263773	-0.0614063	0.240191	-0.0825662	0.00283362	-0.0699922	-0.0225899	-0.0393736	-0.0852574	-0.0143784	-0.0488813	-0.0447025	-0.0201418	-0.0707768	-0.0208231	0.00811812	-0.0496561	-0.0619841	-0.0151243	-0.0656142	-0.0718516	0.0352473	-0.0301406	-0.00165322	-0.0678249	-0.0181453	-0.0496878	0.963658	-0.0090969	-0.0145161	-0.061862	-0.0656299	-0.0746189	0.182052	-0.0759266	0.225535	-0.0483322	-0.0249241	-0.00552197	-0.00820443	-0.0536827
180017	0.254771	-0.0426706	0.00918063	-0.0313145	-0.0290286	0.027065	0.017957	-0.0209949	-0.0221146	-0.0321527	-0.0246146	-0.0724003	0.0182447	-0.0332014	-0.0317059	-0.0048066	-0.018579	-0.0373505	-0.0389426	-0.00338608	-0.021079	-0.0421119	0.25999	0.192872	-0.0235207	-0.0578786	-0.0264016	-0.016908	-0.0613219	0.249114	-0.0425428	-0.0373413	-0.0626785	-0.0401695	-0.0436041	-0.0090969	1.00541	-0.0364378	-0.0479404	-0.0422881	0.00271172	-0.0351959	-0.0458404	-0.00943958	-0.0385636	0.00855275	-0.0343611	-0.0217468	-0.0496465
200005	-0.0250426	0.00989315	0.0198684	-0.0195155	0.0120099	0.237713	-0.0399959	-0.0386049	-0.00691025	-0.0559004	-0.034865	-0.0479209	0.00793298	-0.0684402	0.00149501	0.000958257	-0.0482214	-0.00195175	-0.0340473	-0.0340252	-0.0521831	0.0225765	-0.0106234	-0.027084	-0.00596405	-0.0277282	-0.0172211	-0.0340748	-0.0107115	-0.0212126	0.0184275	-0.0435321	-0.0188571	-0.0154204	-2.54e-05	-0.0145161	-0.0364378	1.00599	-0.0468128	-0.0098143	-0.0423922	-0.0249017	-0.0201761	-0.0605599	-0.0185331	0.0154615	0.00541604	-0.0307762	0.0428507
160069	-0.032555	-0.00620859	-0.0473894	-0.0407764	0.0186355	-0.0261982	-0.0490278	-0.051727	-0.0160984	-0.0798948	-0.00762515	-0.0536163	-0.0587897	-0.0837743	-0.0363658	-0.0123033	-0.0763282	-0.0285968	-0.0669764	-0.0586147	0.244015	-0.0252106	-0.0738474	-0.0285707	-0.0314827	-0.0839216	-0.0144238	-0.0698053	-0.0355335	-0.0719034	-0.00550433	-0.0721451	-0.0424143	-0.0429182	-0.0625271	-0.061862	-0.0479404	-0.0468128	0.921049	-0.0407961	-0.0705455	-0.0200185	-0.0352058	-0.0296465	0.427433	-0.0395575	-0.0394146	0.438651	-0.0171238
190345	-0.0356175	-0.0703094	-0.0191995	-0.0641002	-0.0744155	-0.0407367	-0.0420008	0.145311	-0.00323537	0.223231	-0.051228	0.182965	0.0675391	0.137435	-0.0590121	-0.00896096	0.0251847	-0.0763301	0.210672	-0.10495	-0.0458049	-0.0390526	-0.0414485	-0.0436533	-0.00167252	0.18419	0.0947435	-0.0603319	-0.0330864	-0.0286315	-0.0456618	-0.100242	0.0974122	-0.0690027	-0.0567389	-0.0656299	-0.0422881	-0.0098143	-0.0407961	0.907316	0.111065	-0.0711102	-0.0231245	-0.0431132	-0.0448897	-0.0808137	-0.0216761	-0.0589359	-0.0478022
190031	-0.0548763	-0.0424158	-0.0106509	-0.0388562	-0.0732169	-0.00576084	-0.00807712	0.127675	-0.0899512	0.202142	-0.0840411	0.218946	0.00723728	0.258214	-0.0558568	-0.0622015	0.0566564	-0.0783038	0.190608	0.0599595	-0.0787183	-0.00604953	-0.064691	-0.0571692	-0.0820865	0.121692	-0.0779961	0.072035	0.0382677	-0.0697888	-0.0630067	-0.0890227	0.1353	0.0419172	0.0877538	-0.0746189	0.00271172	-0.0423922	-0.0705455	0.111065	0.966978	-0.092073	0.0181006	-0.0656668	-0.042928	-0.0375642	-0.0686561	-0.0608948	-0.0661681
190355	1.64e-06	0.0477621	-0.0395221	0.023435	-0.0421075	-0.0177835	-0.0619048	0.0314504	0.167756	-0.077426	0.280951	-0.0592992	0.0103788	-0.0871926	-0.0185606	-0.0249732	-0.0797584	0.0247611	-0.067295	-0.0394883	-0.0406641	-0.0507301	-0.0510054	-0.0267788	-0.0169925	-0.0953879	0.00994506	-0.0469742	-0.0578395	-0.0275298	-0.0234068	-0.0457406	-0.0915469	-0.0144771	-0.0196395	0.182052	-0.0351959	-0.0249017	-0.0200185	-0.0711102	-0.092073	0.985098	-0.0407617	0.136207	0.05272	0.0101628	-0.0467648	0.00172477	-0.0125724
180065	-0.0406388	-0.0384145	-0.0405676	-0.0443574	-0.0394039	-0.0444631	-0.0351434	-0.0637988	-0.0468004	0.00370722	-0.0332867	0.0767397	-0.0353978	0.0777964	-0.00367227	0.00652376	-0.0532048	-0.0658911	-0.0249844	0.180443	-0.0523534	-0.0532325	-0.0704849	-0.0490982	-0.0314715	-0.0739142	-0.0279637	0.0706116	0.166829	0.00179694	-0.037227	-0.0739137	-0.0179147	0.233794	0.19133	-0.0759266	-0.0458404	-0.0201761	-0.0352058	-0.0231245	0.0181006	-0.0407617	0.963296	-0.0456351	-0.0297696	-0.0564008	-0.0615051	-0.0404969	-0.0475428
180393	-0.0148913	0.00104405	0.196155	-0.0479109	-0.0473568	-0.0323865	0.00969911	-0.0266783	0.2221	-0.0365453	0.212834	-0.0304685	0.0453086	-0.0790628	-0.0105539	0.00935895	0.00135902	-0.0243497	-0.0422738	-0.0414098	-0.0198348	-0.0260415	-0.0275878	-0.024819	-0.0264714	-0.0812694	-0.00206964	-0.0400858	-0.0175387	-0.034171	-0.0564349	-0.0824586	-0.0642417	-0.0236928	-0.0164676	0.225535	-0.00943958	-0.0605599	-0.0296465	-0.0431132	-0.0656668	0.136207	-0.0456351	0.936683	-0.00570421	-0.0510973	-0.0467336	-0.0090053	-0.0192306
200349	0.00735301	0.00201345	-0.0455549	-0.0141234	-0.0232117	0.0315888	-0.0654362	0.00840254	0.0158644	-0.0588627	0.0519914	-0.0517936	-0.0104121	-0.0616251	-0.0515844	-0.0311921	-0.0476166	-0.027587	-0.0476447	-0.0601305	0.16303	-0.00470162	-0.0828391	-0.0239689	0.00248524	-0.0722475	-0.0310428	-0.0544115	-0.0166721	-0.0631632	-0.0409303	-0.0838191	-0.031806	-0.0587888	-0.00146786	-0.0483322	-0.0385636	-0.0185331	0.427433	-0.0448897	-0.042928	0.05272	-0.0297696	-0.00570421	0.936926	-0.0301015	-0.0702563	0.214331	-0.0385861
200141	-0.0146349	0.0142499	-0.00749979	0.0968737	0.0715484	0.0183691	-0.00180588	-0.0150102	-0.0643437	-0.0585174	-0.0238813	-0.0352744	0.0397274	-0.0212354	-0.0406678	-0.0619399	-0.00973325	0.0486245	-0.0256157	-0.0264895	-0.0383918	-0.00126356	-0.0247576	0.0193277	-0.0317019	-0.0186768	-0.0344002	-0.0137723	-0.0611911	-0.0277825	0.0660451	-0.006885	-0.027367	-0.0355046	-0.0278522	-0.0249241	0.00855275	0.0154615	-0.0395575	-0.0808137	-0.0375642	0.0101628	-0.0564008	-0.0510973	-0.0301015	1.0634	-0.0379043	-0.0248125	0.00726975
200225	0.00158752	-0.0370663	-0.031627	-0.0319574	0.0251098	-0.017163	-0.0459571	-0.0775138	-0.0803808	-0.0597567	-0.0735062	-0.071768	-0.0567132	-0.0595381	0.0461366	-0.0624794	-0.0635452	-0.0299562	-0.0613991	-0.0541233	-0.0299863	-0.0427554	0.0273238	-0.0278122	-0.0187944	0.220441	0.482114	-0.0668503	-0.0488487	-0.0279033	0.0439802	0.0706069	-0.0557345	-0.0616298	-0.0625678	-0.00552197	-0.0343611	0.00541604	-0.0394146	-0.0216761	-0.0686561	-0.0467648	-0.0615051	-0.0467336	-0.0702563	-0.0379043	1.01908	-0.0380669	-0.0547719
200407	-0.0199149	0.0194662	-0.0443191	-0.0151844	-0.0201665	-0.010853	0.00329248	-0.0528288	0.027251	-0.0666317	-0.0118482	-0.0759331	-0.0153626	-0.0502662	-0.0206202	0.00399868	0.00614802	-0.0308072	-0.0723592	-0.0603159	0.107043	0.0169625	-0.0530478	-0.0239362	-0.0250547	-0.0690295	-0.0116114	-0.0309889	-0.0166098	-0.04755	-0.0156925	-0.0703654	-0.0460148	-0.0380359	-0.0210364	-0.00820443	-0.0217468	-0.0307762	0.438651	-0.0589359	-0.0608948	0.00172477	-0.0404969	-0.0090053	0.214331	-0.0248125	-0.0380669	0.940422	-0.0166483
200259	-0.0261178	-0.0369944	0.0181225	0.0593971	0.0218523	0.0107633	-0.0439539	-0.0491197	-0.041954	-0.0252159	-0.0105187	-0.0502701	-0.0318115	-0.0673923	0.107034	-0.0106098	-0.0378349	0.0126345	-0.0461502	-0.0414313	0.00217991	0.0153563	-0.0539578	-0.00976558	-0.022191	-0.0848533	-0.0179561	-0.0232061	-0.0269472	-0.0360897	0.0672248	-0.063186	-0.0511068	-0.0608711	-0.0743724	-0.0536827	-0.0496465	0.0428507	-0.0171238	-0.0478022	-0.0661681	-0.0125724	-0.0475428	-0.0192306	-0.0385861	0.00726975	-0.0547719	-0.0166483	1.01267
200007	-0.0205386	-0.0210715	-0.0232897	-0.0427497	-0.0290307	-0.0422508	-0.0415261	-0.0689448	-0.0180032	0.045048	-0.02622	-0.0534825	-0.0381662	-0.0885606	-0.0388138	0.0225183	-0.044349	-0.0357168	-0.0499475	-0.0541967	-0.0169521	-0.041536	-0.0113629	-0.0170404	0.0207713	0.0121678	-0.0401399	-0.0432296	-0.0323254	-0.0174223	-0.0342369	0.419546	-0.0253458	-0.0169593	-0.0786334	-0.0366096	-0.00767057	-0.0217137	-0.0536583	0.0242902	-0.075496	-0.0579027	-0.00749965	-0.0570765	-0.0323444	-0.0419102	-0.0170865	-0.0468106	-0.0517048
200099	0.0094278	-0.0476515	-0.0544059	0.0511455	-0.0441985	0.00315203	-0.0412355	0.0245476	-0.0807774	-0.0587767	-0.00283258	-0.0577391	-0.0594836	-0.0486055	-0.0323207	-0.0270532	-0.0775216	-0.0398681	-0.0381152	-0.0752412	0.032967	-0.0924459	-0.0361765	-0.0471896	-0.0253076	0.00365113	-0.0355696	-0.0757163	-0.0309962	-0.0123719	-0.0432281	0.0586027	-0.0460223	-0.0436932	-0.0678094	-0.0186585	-0.041602	-0.0392341	0.0576873	-0.0412804	-0.0674454	0.0117026	-0.058061	-0.0648756	0.0377161	-0.0316957	0.0307021	0.0398384	-0.00474223
200249	-0.0152215	-0.0197309	-0.0238952	-0.0502104	-0.0328557	-0.0214059	-0.0202618	-0.070317	0.454253	-0.0567658	0.043197	-0.0752744	-0.00441445	-0.0853733	-0.040017	0.0539859	-0.0359111	0.0289013	-0.0434893	0.0368029	0.0257336	-0.0444118	-0.0269744	-0.0255357	0.0681014	-0.0810627	-0.0302314	-0.0612608	-0.0505773	-0.0341694	-0.0422704	-0.0530159	-0.0658652	-0.0182244	-0.0505958	0.0816667	0.00986467	-0.0409379	-0.0318947	-0.055249	-0.0665146	0.0490521	-0.0395148	0.0695957	-0.0123794	-0.0471432	-0.0562571	-0.000203096	-0.0611683
200445	-0.0586978	-0.0239795	0.0541144	0.0174077	0.0040597	-0.0179356	-0.0336253	-0.0434085	-0.0546915	-0.0441113	-0.0313186	-0.0758663	-0.0443244	-0.0692179	-0.00370513	-0.0340484	-0.0409159	0.0237826	-0.0418169	-0.00898835	-0.0315174	0.0206367	-0.0415504	-0.0289152	-0.0588298	-0.0643408	0.0320728	-0.0213118	-0.00127987	-0.0107535	-0.0152534	-0.0579293	-0.0487782	-0.00742155	-0.0364975	-0.0389977	-0.0406318	0.0437323	0.00696975	-0.0513487	-0.07229	0.00231793	-0.0272362	-0.0381243	-0.0122383	-0.00314864	-0.00606837	0.0158205	0.18775
200365	-0.0438755	-0.0386706	0.0510073	-0.023731	-0.0301863	-0.0206435	-0.05238	-0.0666076	-0.0246844	-0.0136026	-0.0374093	-0.0854115	-0.0370803	-0.0640379	0.150391	0.00113431	-0.0510798	-0.019236	-0.0615912	-0.0660513	0.0161063	0.0104667	-0.0439147	-0.036175	-0.0325796	-0.101811	-0.0168662	-0.044695	-0.0118893	-0.0577785	-0.0112709	-0.075838	-0.0666049	-0.0274135	-0.0358969	-0.069951	-0.0535822	0.0733887	0.0361317	-0.0156799	-0.0591306	-0.0484489	-0.0156806	-0.0469285	0.00757486	-0.0351781	-0.0631332	0.0428036	0.240705
200247	-0.0332929	0.00647889	-0.0720834	-0.0496677	0.0177302	-0.0247973	-0.0656318	-0.054239	-0.029864	-0.068484	-0.0316968	-0.0563447	-0.0750727	-0.0608124	-0.064263	-0.0411056	-0.0979619	-0.018391	-0.0465243	-0.0349188	0.0970866	-0.0640289	-0.0358503	-0.0218131	-0.0368216	-0.0352443	0.0135017	-0.0881692	-0.0427369	-0.054017	0.0194655	0.0356217	-0.045019	-0.0471439	-0.0421333	-0.0333109	-0.0440728	-0.0262006	0.413233	-0.0420432	-0.0724647	-0.0281793	-0.0433647	-0.0603772	0.219358	-0.0168889	0.0564714	0.141991	-0.030575
200211	-0.0510077	-0.0489766	-0.0296578	-0.0494498	-0.0577624	-0.0489612	-0.0155233	0.200235	-0.11388	0.216616	-0.11765	0.150836	0.0417235	0.146218	-0.0602467	-0.064134	0.0433533	-0.103592	0.151563	-0.0861951	-0.0904069	-0.0236532	0.00177935	-0.0570088	-0.0652107	0.250882	-0.0676831	-0.00610941	-0.0745684	-0.00745848	-0.0581843	0.0344477	0.154741	-0.0691776	-0.0786293	-0.0439048	-0.0368613	-0.0360497	-0.0983184	0.178911	0.134098	-0.0948506	-0.0571903	-0.0688903	-0.064341	-0.0202024	0.00105183	-0.0812173	-0.0874983
200031	-0.00831513	-0.00784721	-0.0190687	0.133661	-0.0143236	-0.0118313	-0.0254368	-0.0344221	-0.0278385	-0.0773151	-0.00769833	-0.0657626	-0.0304328	-0.0877043	-0.040477	0.0147147	-0.0442188	0.0460248	-0.0553355	-0.0356535	-0.0288572	-0.00535426	0.000824371	-0.0269244	0.428829	-0.04314	-0.0237544	-0.0611064	-0.0461532	-0.0481214	0.113859	-0.000835097	-0.0253404	-0.0444713	-0.0260988	-0.0485047	-0.0346842	-0.00555045	-0.0266195	-0.037157	-0.0773926	-0.0247306	-0.0473036	-0.0408632	-0.000409329	0.0422249	-0.028468	-0.0201522	0.024266
200417	-0.0215126	0.00686194	-0.0260588	-0.0481817	-0.00442375	-0.00992211	-0.0516093	-0.0782201	-0.0789963	-0.0618016	-0.0515446	-0.0685161	-0.0634792	-0.0856036	0.102151	-0.0312377	-0.0630237	0.00561206	-0.0553529	-0.0514686	0.0283133	-0.0523495	-0.0266076	-0.0349918	-0.0320037	0.00409405	-0.0367005	-0.0703473	-0.050755	-0.0321275	-0.0309358	0.435045	-0.0548538	-0.0849893	-0.0929637	-0.0419284	-0.0559068	-0.0342146	-0.0308746	-0.0892753	-0.0627362	-0.0332535	-0.0795328	-0.0656224	-0.0413268	-0.0333232	0.0208174	-0.044494	0.0274393
200379	-0.0322846	-0.0222313	-0.038094	-0.0213424	-0.0476988	-0.029748	-0.0418904	-0.0544704	-0.0319979	-0.0202009	-0.0511146	-0.0765991	-0.0311123	-0.0469891	-0.0600522	-0.0315223	-0.0390489	-0.0521233	-0.0479892	-0.0434691	-0.0494548	-0.0689628	-0.00352975	-0.0264721	0.0386563	0.0784549	-0.00575091	-0.0696183	-0.0727424	-0.026845	-0.0393871	0.141023	-0.0200739	-0.0350559	-0.0848813	-0.0198665	-0.0172758	-0.0505656	-0.0527294	-0.0457332	-0.0317123	-0.0453547	-0.0568512	-0.0468086	-0.05703	-0.0453882	0.123076	-0.00177791	-0.0559691
180001	-0.0545268	-0.0340025	-0.0520261	-0.0394378	-0.0188421	-0.0566432	-0.0327896	-0.0524274	-0.0462218	-0.00944004	-0.00816348	0.0434181	-0.0624979	0.0901738	-0.0524069	0.012636	-0.0623592	-0.0565952	-0.0559022	0.170464	-0.0169758	-0.0341589	-0.0591278	-0.0287195	-0.0263807	-0.0710745	-0.0188406	0.061188	0.243717	-0.0187981	-0.0155889	-0.0663901	-0.0254877	0.197689	0.223437	-0.0617973	-0.0419551	-0.0268218	-0.02388	-0.0144621	0.0274013	-0.059787	0.29055	-0.0419593	-0.0427204	-0.0437583	-0.0502322	-0.043494	-0.0563301
200293	-0.0526009	-0.046549	0.0595275	-0.00917636	-0.0218988	-0.0384224	-0.0422233	-0.0632898	-0.0637527	-0.0522541	-0.0541536	-0.0613284	-0.0234197	-0.0631147	-0.0250308	-0.026941	-0.0556968	-0.00537972	-0.0408184	-0.0626852	-0.0406523	0.0316657	-0.0210866	-0.048312	-0.0241319	-0.012323	-0.0346475	-0.057551	-0.0446794	-0.0372222	-0.00685108	0.0339979	-0.0629736	-0.0478071	-0.0447229	-0.0392315	-0.0459132	0.023331	-0.0296378	-0.0448067	-0.0777148	-0.044722	-0.0648508	-0.064814	-0.0508803	-0.0273943	0.00700932	-0.0226082	0.20172
200241	-0.0425029	-0.0543252	-0.0061403	-0.0633498	-0.0552443	-0.0357419	-0.00902775	0.191395	-0.0525638	0.300769	-0.0844746	0.196631	0.0714077	0.19722	-0.062145	0.00114055	0.0428626	-0.10246	0.157096	-0.0887468	-0.0522293	-0.0201717	-0.0333738	-0.0735103	-0.0701056	0.195338	-0.0572457	-0.013853	-0.0326523	-0.0162674	-0.0612809	-0.0964807	0.172018	-0.031579	-0.0517352	-0.0521455	-0.0329703	-0.0232399	-0.0741863	0.234185	0.178396	-0.107949	0.00432702	-0.0473515	-0.0758446	-0.0694001	-0.061859	-0.0520925	-0.0824146
190061	-0.0481521	-0.0377577	-0.0227975	-0.0334449	-0.0196736	-0.0473226	-0.0282851	-0.0662384	-0.09517	-0.0827603	-0.0540169	0.0359661	-0.0580701	0.0737659	-0.0288078	0.0234492	-0.074719	0.0270238	-0.0319406	0.283308	-0.0378099	-0.0596792	-0.0484713	-0.0581168	0.0162994	-0.0714316	-0.0315329	0.138228	0.148917	-0.0320292	-0.0342256	-0.0406218	-0.0657507	0.182518	0.222006	-0.0444929	-0.0612673	-0.023633	-0.0412033	-0.0910699	0.0437836	-0.0340254	0.155113	-0.0470821	-0.0564262	-0.0285138	-0.0383307	-0.07013	-0.0454659
190055	-0.0536177	-0.0111845	-0.0134649	-0.0279398	-0.063353	-0.0310958	-0.0327434	-0.0218231	-0.068509	-0.011595	-0.0488217	-0.054761	-0.0423057	-0.0378813	-0.0294774	0.199373	-0.0534896	-0.0138588	-0.0203752	0.00368535	-0.0327851	-0.0683824	0.0433017	-0.0527006	0.0573613	0.00559152	0.000548577	-0.0649796	-0.0392706	-0.0367386	-0.0401722	0.0949266	-0.0407774	-0.0306281	-0.0364776	-0.0259405	-0.0454728	-0.0285645	-0.0621531	-0.0306393	-0.0478693	-0.0484443	-0.00613489	-0.037223	-0.043866	-0.0402398	0.0342587	-0.0565795	-0.0110067
180019	0.00624745	0.0472434	-0.0363639	-0.0223097	-0.0365955	-0.0101468	-0.0505478	-0.0477708	0.182122	-0.0187602	0.192793	-0.0824718	-0.0321883	-0.093311	0.0621078	0.0367244	-0.0770586	0.00865374	-0.0733709	-0.0459663	-0.0190769	-0.0442189	-0.0203673	-0.0304494	-0.001758	-0.109133	-0.00155151	-0.0757645	-0.036661	-0.0219745	-0.0321033	-0.083961	-0.0704066	-0.0012291	-0.0479987	0.1702	-0.0277329	0.00158982	-0.0172072	-0.0806336	-0.0623867	0.251769	-0.026309	0.20609	-0.00342325	-0.0299361	-0.0590736	-0.0207798	0.0489158
180291	-0.0125895	-0.017992	0.0424747	-0.0173488	0.0185023	-0.0253016	-0.0157706	-0.0378892	-0.041882	-0.0404157	-0.0161454	-0.0308013	-0.0591923	-0.0649562	0.0364243	-0.0039292	-0.0627182	-0.0105573	-0.0361175	-0.0218277	-0.00971902	-0.0250168	0.0692834	0.0106216	0.0325588	-0.0321652	0.00197232	-0.0492837	-0.0265024	-0.00119643	0.00477714	-0.035851	-0.0401037	-0.017508	-0.0510236	-0.0230075	-0.0187509	0.00120727	0.0249204	-0.0490536	-0.0607556	-0.0401178	-0.0393715	-0.0331733	-0.0220639	-0.0186955	0.0215566	-0.0375559	0.0243128
180027	-0.0413625	-0.0178118	-0.00769563	-0.0371702	-0.0405451	-0.0168224	-0.0285495	-0.0508726	0.0160434	-0.00809358	-0.0058423	-0.056455	-0.0122733	-0.0805457	0.279147	0.0238055	-0.0155118	-0.0282974	-0.0429795	-0.0406416	0.0392903	-0.0136358	-0.00372026	-0.0329007	0.0070325	-0.0836126	-0.0409354	-0.0392566	-0.0152568	-0.0154065	-0.0173342	-0.0505806	-0.0522046	0.0045461	-0.054333	-0.0149071	-0.0274613	0.0112573	-0.0267294	-0.0138925	-0.0417356	-0.028537	-0.0257729	-0.0158104	0.00591772	-0.0637451	-0.0657937	-3.89e-05	0.0616905
200161	-0.0144788	-0.00759526	-0.0581158	-0.0295741	-0.0240219	-0.0320975	-0.0370126	-0.0708023	0.447984	-0.054506	0.0724164	-0.0572751	-0.0263654	-0.089714	-0.0212274	-0.00284601	-0.05887	-0.0223156	-0.0645721	-0.0324334	-0.0325849	-0.057277	0.200722	-0.0173987	0.0718281	-0.0501526	0.00226089	-0.0781834	-0.0685813	-0.0199746	-0.0258318	-0.0187261	-0.0658543	-0.0294688	-0.0361882	0.120629	-0.0311261	0.000211923	-0.0340582	-0.0330987	-0.0838081	0.0673934	-0.0588148	0.0709847	-0.0273745	-0.0219868	-0.00376304	-0.0173362	-0.0492578
170007	-0.0347906	-0.0315978	-0.0727228	-0.0450429	-0.0257748	-0.0478639	-0.07822	-0.0715746	-0.09697	-0.0965599	-0.0666339	-0.0629676	-0.0473937	-0.0607237	-0.0460297	-0.0510707	-0.0991314	-0.0436725	-0.0620165	-0.0513352	0.043409	-0.103094	-0.010686	-0.0438274	0.00978881	0.00930546	-0.0739775	-0.0643975	-0.0312427	-0.0518842	-0.0244932	0.160888	-0.0396371	-0.0309277	-0.0756495	-0.0124834	-0.0434905	-0.0444586	0.0837122	-0.0884959	-0.0829709	-0.0457883	-0.0580063	-0.0947445	0.0233532	-0.0166991	0.0538125	0.00452867	-0.0578789
200283	-0.029285	-0.0215323	-0.0118964	0.04812	0.037741	-0.0206148	-0.00349492	0.00284749	-0.0104501	-0.0441702	-0.0463843	-0.0415554	0.0124562	-0.0162216	-0.0393484	0.00317365	-0.00291787	-0.00596803	-0.0285218	-0.0405763	0.00399317	-0.0345391	-0.0306192	-0.0101577	0.000812308	-0.0221223	-0.0278553	-0.0352227	-0.0303353	-0.0240505	0.0278256	-0.0194635	-0.0112208	-0.00313945	-0.0558738	-0.0318348	-0.0347904	-0.0111721	-0.0324907	-0.0231037	-0.0624246	-0.0239237	-0.0656459	-0.0254643	-0.033291	0.310785	-0.0389334	-0.0112066	-0.016831
200255	-0.0116756	-0.0126072	-0.0258283	-0.0404818	-0.0341096	-0.035086	-0.014345	-0.0639478	0.0198037	-0.0737695	0.0472387	-0.0698139	-0.0444859	-0.0721065	-0.0452608	-0.0457302	-0.0539153	-0.0243479	-0.0534617	0.000233644	-0.0635746	-0.0499257	-0.0331907	-0.0330949	-0.0274548	-0.0305565	-0.0383551	-0.0568649	-0.0697439	-0.0290403	-0.0326627	0.456074	-0.0405877	-0.039336	-0.0556383	0.0991902	0.00445939	-0.0310049	-0.0664643	-0.0923319	-0.0749012	0.0541588	-0.0446425	0.0539918	-0.0611449	-0.026233	-0.0123133	-0.0657583	-0.0499755
200071	-0.0290259	-0.0343099	-0.0483526	-0.0201632	-0.0263735	-0.0421779	-0.0582177	-0.069622	-0.0959404	-0.0883076	-0.0730201	-0.00458479	-0.0468843	0.00618788	-0.0480757	-0.0452297	-0.0884994	-0.0427138	-0.0480229	0.0787005	-0.0217472	-0.0707886	-0.0367474	-0.0424012	-0.0391344	-0.0445912	-0.0616644	0.00462205	0.113312	-0.0462669	-0.0270559	0.0846414	-0.0480359	0.0850952	0.0849054	-0.0496332	-0.0493791	-0.0327684	0.0151664	-0.102936	-0.019864	-0.0525379	0.0748273	-0.0795535	-0.00829852	0.0203924	-0.00603144	-0.0408005	-0.0413433
200069	-0.0249988	-0.00882652	0.00365342	-0.0409715	-0.00900006	0.00256561	-0.0442217	-0.0440569	-0.0777174	-0.0299804	-0.040033	-0.0415286	0.00723814	-0.0467291	0.00829584	-0.0447505	-0.0662642	-0.0202221	-0.0403184	-0.0246628	-0.0306136	-0.0677174	-0.00673878	-0.0282042	0.00530846	0.0117787	0.0991948	-0.0716298	-0.00503696	-0.0330073	-0.0129144	0.0625384	-0.0150746	-0.0615309	-0.0350534	-0.0182977	0.0176306	-0.0102494	-0.0306343	0.017048	-0.0202905	-0.0174304	-0.0466824	-0.0490198	-0.0275555	-0.0262562	0.121443	-0.0500073	-0.0296058
180007	0.0275356	0.224207	-0.0283634	-0.0289019	-0.03156	0.0357059	0.0161647	-0.000468133	-0.0359857	-0.0680594	-0.0118238	-0.0750011	-0.02005	-0.0825406	-0.00260922	-0.0337247	-0.01896	0.210121	-0.047512	-0.0365653	0.0410959	-0.0148522	-0.0299548	-0.00999328	-0.0282133	-0.0628109	0.074057	-0.042335	0.00691687	0.00647443	-0.00611329	-0.0400995	-0.0483872	-0.027642	-0.0286926	0.000604637	0.00282905	-0.0246359	-0.0142088	-0.0355744	-0.06915	0.000975603	-0.029036	-0.0101951	-0.0058301	-0.0268291	-0.0232199	0.00351198	0.00418895
[truncated: 25 more columns]

## Sheet: Table S3
Table S3. Family structure of all individuals
Group	Individauls
Family 1	190029	180017	200065	190351	180097
Family 2	170047	180007	180203
Family 3	180407	200283	200141	170015	170447
Family 4	170461	190055
Family 5	200031	160005
Family 6	190357	190355	170291	200161	200249	180019	180011	180393
Family 7	170071	200225	200379	200069
Family 8	170449	200255	200417	200007
Family 9	170007	200071	200099
Family 10	200407	160069	200349	200247	160079
Family 11	200445	200293	200259	200365	180291	190383	180229	180027
Family 12	200005	200163
Family 13	180065	180001	190061	190083	160013	190095	190079	190381
	180185	180205	180101
Family 14	160017	200241	190345	190289	200211	190207	190111	190031
	190263	190363	190283	180149
The yellow is marked for merged families later.

## Sheet: Table S4
Table S4. Genetic diversity and identification accuracy of SNP loci
Locus	k	N	HObs	HExp	PIC	NE-1P	NE-2P	NE-PP	NE-I	NE-SI	HW	F(Null)
s46580.1_	2	74	0.514	0.503	0.375	0.875	0.813	0.719	0.375	0.594	NS	-0.0133
s26829.1_	2	74	0.649	0.503	0.375	0.875	0.813	0.719	0.375	0.594	NS	-0.1294
OAR1_137023434.1_	2	74	0.568	0.503	0.375	0.875	0.813	0.719	0.375	0.594	NS	-0.0633
OAR1_191964562.1_	2	74	0.514	0.503	0.375	0.875	0.813	0.719	0.375	0.594	NS	-0.0133
s02598.1_	2	74	0.514	0.503	0.375	0.875	0.813	0.719	0.375	0.594	NS	-0.0133
s08489.1_	2	74	0.486	0.503	0.375	0.875	0.813	0.719	0.375	0.594	NS	0.0137
s35075.1_	2	74	0.541	0.503	0.375	0.875	0.813	0.719	0.375	0.594	NS	-0.039
s63408.1_	2	74	0.554	0.503	0.375	0.875	0.813	0.719	0.375	0.594	NS	-0.0514
OAR2_2498940.1_	2	74	0.405	0.503	0.375	0.875	0.813	0.719	0.375	0.594	NS	0.1045
OAR2_13939688.1_	2	74	0.486	0.503	0.375	0.875	0.813	0.719	0.375	0.594	NS	0.0137
OAR2_66485626.1_	2	74	0.568	0.503	0.375	0.875	0.813	0.719	0.375	0.594	NS	-0.0633
ilmnseq_rs424509619_	2	74	0.514	0.503	0.375	0.875	0.813	0.719	0.375	0.594	NS	-0.0133
s61553.1_	2	74	0.514	0.503	0.375	0.875	0.813	0.719	0.375	0.594	NS	-0.0133
OAR2_208837083_X.1_	2	74	0.514	0.503	0.375	0.875	0.813	0.719	0.375	0.594	NS	-0.0133
OAR2_234395013.1_	2	74	0.595	0.503	0.375	0.875	0.813	0.719	0.375	0.594	NS	-0.0864
OAR2_245879797.1_	2	74	0.432	0.503	0.375	0.875	0.813	0.719	0.375	0.594	NS	0.0725
s65713.1_	2	74	0.568	0.503	0.375	0.875	0.813	0.719	0.375	0.594	NS	-0.0637
s59662.1_	2	74	0.568	0.503	0.375	0.875	0.813	0.719	0.375	0.594	NS	-0.0633
s08771.1_	2	74	0.568	0.503	0.375	0.875	0.813	0.719	0.375	0.594	NS	-0.0633
OAR3_38863865.1_	2	74	0.541	0.503	0.375	0.875	0.813	0.719	0.375	0.594	NS	-0.039
s18744.1_	2	74	0.459	0.503	0.375	0.875	0.813	0.719	0.375	0.594	NS	0.0423
s63077.1_	2	74	0.595	0.503	0.375	0.875	0.813	0.719	0.375	0.594	NS	-0.0864
s27677.1_	2	74	0.5	0.503	0.375	0.875	0.813	0.719	0.375	0.594	NS	-0.0001
s10649.1_	2	74	0.595	0.503	0.375	0.875	0.813	0.719	0.375	0.594	NS	-0.0864
OAR4_2289739.1_	2	74	0.459	0.503	0.375	0.875	0.813	0.719	0.375	0.594	NS	0.0423
ilmnseq_rs419565553_	2	74	0.622	0.503	0.375	0.875	0.813	0.719	0.375	0.594	NS	-0.1084
OAR4_89501743.1_	2	74	0.595	0.503	0.375	0.875	0.813	0.719	0.375	0.594	NS	-0.0864
OAR4_116893470.1_	2	74	0.608	0.503	0.375	0.875	0.813	0.719	0.375	0.594	NS	-0.0977
OAR5_2215283.1_	2	74	0.459	0.503	0.375	0.875	0.813	0.719	0.375	0.594	NS	0.0423
DU295081_249.1_	2	74	0.595	0.503	0.375	0.875	0.813	0.719	0.375	0.594	NS	-0.0864
OAR5_51941396.1_	2	74	0.541	0.503	0.375	0.875	0.813	0.719	0.375	0.594	NS	-0.039
OAR6_4746332.1_	2	74	0.541	0.503	0.375	0.875	0.813	0.719	0.375	0.594	NS	-0.039
s69065.1_	2	74	0.541	0.503	0.375	0.875	0.813	0.719	0.375	0.594	NS	-0.039
ilmnseq_rs402342085_	2	74	0.486	0.503	0.375	0.875	0.813	0.719	0.375	0.594	NS	0.0137
OAR7_3081824.1_	2	74	0.486	0.503	0.375	0.875	0.813	0.719	0.375	0.594	NS	0.0137
s52596.1_	2	74	0.405	0.503	0.375	0.875	0.813	0.719	0.375	0.594	NS	0.1045
OAR7_46220039.1_	2	74	0.514	0.503	0.375	0.875	0.813	0.719	0.375	0.594	NS	-0.0133
OAR8_1833170_X.1_	2	74	0.486	0.503	0.375	0.875	0.813	0.719	0.375	0.594	NS	0.0137
s11997.1_	2	74	0.541	0.503	0.375	0.875	0.813	0.719	0.375	0.594	NS	-0.039
s48118.1_	2	74	0.568	0.503	0.375	0.875	0.813	0.719	0.375	0.594	NS	-0.0633
OAR9_28394475_X.1_	2	74	0.486	0.503	0.375	0.875	0.813	0.719	0.375	0.594	NS	0.0137
OAR9_94927141_X.1_	2	74	0.486	0.503	0.375	0.875	0.813	0.719	0.375	0.594	NS	0.0137
OAR10_4719494.1_	2	74	0.541	0.503	0.375	0.875	0.813	0.719	0.375	0.594	NS	-0.039
s44173.1_	2	74	0.622	0.503	0.375	0.875	0.813	0.719	0.375	0.594	NS	-0.1084
OAR10_50054136_X.1_	2	74	0.405	0.503	0.375	0.875	0.813	0.719	0.375	0.594	NS	0.1045
OAR10_69200167.1_	2	74	0.527	0.503	0.375	0.875	0.813	0.719	0.375	0.594	NS	-0.0264
s44421.1_	2	74	0.541	0.503	0.375	0.875	0.813	0.719	0.375	0.594	NS	-0.039
OAR11_32628142.1_	2	74	0.432	0.503	0.375	0.875	0.813	0.719	0.375	0.594	NS	0.0725
s73776.1_	2	74	0.541	0.503	0.375	0.875	0.813	0.719	0.375	0.594	NS	-0.039
OAR12_8994520.1_	2	74	0.486	0.503	0.375	0.875	0.813	0.719	0.375	0.594	NS	0.0137
OAR13_607380.1_	2	74	0.432	0.503	0.375	0.875	0.813	0.719	0.375	0.594	NS	0.0725
s21609.1_	2	74	0.486	0.503	0.375	0.875	0.813	0.719	0.375	0.594	NS	0.0137
OAR14_32706322.1_	2	74	0.514	0.503	0.375	0.875	0.813	0.719	0.375	0.594	NS	-0.0133
OAR15_303495.1_	2	74	0.541	0.503	0.375	0.875	0.813	0.719	0.375	0.594	NS	-0.039
OAR16_8655797.1_	2	74	0.514	0.503	0.375	0.875	0.813	0.719	0.375	0.594	NS	-0.0133
s04132.1_	2	74	0.514	0.503	0.375	0.875	0.813	0.719	0.375	0.594	NS	-0.0133
OAR17_1544955.1_	2	74	0.5	0.503	0.375	0.875	0.813	0.719	0.375	0.594	NS	-0.0001
OAR17_13651211.1_	2	74	0.486	0.503	0.375	0.875	0.813	0.719	0.375	0.594	NS	0.0137
OAR17_48387667.1_	2	74	0.514	0.503	0.375	0.875	0.813	0.719	0.375	0.594	NS	-0.0133
OAR18_3983464.1_	2	74	0.514	0.503	0.375	0.875	0.813	0.719	0.375	0.594	NS	-0.0133
OAR18_43197914.1_	2	74	0.486	0.503	0.375	0.875	0.813	0.719	0.375	0.594	NS	0.0137
s49627.1_	2	74	0.486	0.503	0.375	0.875	0.813	0.719	0.375	0.594	NS	0.0137
s75283.1_	2	74	0.514	0.503	0.375	0.875	0.813	0.719	0.375	0.594	NS	-0.0133
OAR20_337539.1_	2	74	0.514	0.503	0.375	0.875	0.813	0.719	0.375	0.594	NS	-0.0133
OAR20_23408992.1_	2	74	0.541	0.503	0.375	0.875	0.813	0.719	0.375	0.594	NS	-0.039
s48756.1_	2	74	0.459	0.503	0.375	0.875	0.813	0.719	0.375	0.594	NS	0.0423
OAR21_2589343.1_	2	74	0.432	0.503	0.375	0.875	0.813	0.719	0.375	0.594	NS	0.0725
OAR21_21496719.1_	2	74	0.568	0.503	0.375	0.875	0.813	0.719	0.375	0.594	NS	-0.0633
OAR21_50331592.1_	2	74	0.595	0.494	0.37	0.88	0.815	0.722	0.38	0.599	NS	-0.0956
OAR22_1023592.1_	2	74	0.378	0.503	0.375	0.875	0.813	0.719	0.375	0.594	NS	0.1385
s41692.1_	2	74	0.541	0.503	0.375	0.875	0.813	0.719	0.375	0.594	NS	-0.039
DU292797_377.1_F2BT_	2	74	0.541	0.503	0.375	0.875	0.813	0.719	0.375	0.594	NS	-0.039
OAR23_10434617_X.1_	2	74	0.541	0.503	0.375	0.875	0.813	0.719	0.375	0.594	NS	-0.039
s07483.1_	2	74	0.486	0.503	0.375	0.875	0.813	0.719	0.375	0.594	NS	0.0137
s24871.1_	2	74	0.554	0.503	0.375	0.875	0.813	0.719	0.375	0.594	NS	-0.0514
s65620.1_F2BT_	2	72	0.472	0.503	0.375	0.875	0.813	0.719	0.375	0.594	NS	0.0286
Number of individuals:					74
Number of loci:					76
Mean number of alleles per locus:					2
Mean proportion of loci typed:					0.9996
Mean expected heterozygosity:					0.5033
Mean polymorphic information content (PIC):					0.3749
Combined non-exclusion probability (first parent):					3.936e-05
Combined non-exclusion probability (second parent):					1.4e-07
Combined non-exclusion probability (parent pair):					1.264e-11

## Sheet: Table S5
Table S5. Inbreeding coefficient of all individuals
ID	Froh_genome
160005	0.0311331
160013	0.053747
160017	0.0417428
160069	0.0571393
160079	0.0356822
170007	0.0356988
170015	0.0265463
170047	0.0268336
170071	0.0172869
170291	0.128224
170447	0.0577192
170449	0.0211196
170461	0.0204351
180001	0.022852
180007	0.0503439
180011	0.0462958
180017	0.0527068
180019	0.040962
180027	0.0798371
180065	0.0293546
180097	0.0593668
180101	0.0255244
180149	0.0946677
180185	0.0189214
180203	0.0223237
180205	0.0276019
180229	0.0756023
180291	0.0426058
180393	0.06534
180407	0.0477247
190029	0.0203454
190031	0.0657988
190055	0.0371299
190061	0.023198
190079	0.0310999
190083	0.0208423
190095	0.0379673
190111	0.0510438
190207	0.0255551
190263	0.0192743
190283	0.019159
190289	0.0598239
190345	0.0694573
190351	0.0467383
190355	0.0406009
190357	0.0447062
190363	0.0467555
190381	0.0173802
190383	0.0451722
200005	0.0330309
200007	0.0265221
200031	0.0247489
200065	0.0616
200069	0.0253403
200071	0.0366903
200099	0.0297991
200141	0.0947265
200161	0.0359731
200163	0.0281103
200211	0.0488185
200225	0.0906146
200241	0.0891286
200247	0.0262953
200249	0.0242118
200255	0.041531
200259	0.0890028
200283	0.0962386
200293	0.104758
200349	0.03867
200365	0.118923
200379	0.19853
200407	0.0540685
200417	0.0427707
200445	0.0709965
